# Supplementary material for: Bis[(2-amino­phen­yl)methanol-κ2 O,N]bis­(nitrato-κO)manganese(II)
Source: Acta Crystallogr Sect E Struct Rep Online. 2010 Aug 4;66(Pt 9):m1052. doi: 10.1107/S1600536810030114 (PMC3007911; doi:10.1107/S1600536810030114)
Supplement: Supplementary file 2 [file e-66-m1052-Isup2.hkl]

# 
# h,k,l, Fc-squared, Fo-squared, sigma(Fo-squared) and status flag 
# 
data_I
_shelx_title ' 19AMN(NO3)2' 
_shelx_refln_list_code          4 
_shelx_F_calc_maximum      152.12 
_exptl_crystal_F_000       752.00 
_reflns_d_resolution_high  0.7293 
 
loop_ 
 _symmetry_equiv_pos_as_xyz 
 'x, y, z' 
 '-x+1/2, -y+1/2, z+1/2' 
 'x+1/2, -y+1/2, -z' 
 '-x, y, -z+1/2' 
 '-x, -y, -z' 
 'x-1/2, y-1/2, -z-1/2' 
 '-x-1/2, y-1/2, z' 
 'x, -y, z-1/2' 
 
_cell_length_a    23.3739 
_cell_length_b    10.1929 
_cell_length_c     7.3336 
_cell_angle_alpha  90.000 
_cell_angle_beta   90.000 
_cell_angle_gamma  90.000 
 
_shelx_F_squared_multiplier     1.000 
 
loop_ 
 _refln_index_h 
 _refln_index_k 
 _refln_index_l 
 _refln_F_squared_calc 
 _refln_F_squared_meas 
 _refln_F_squared_sigma 
 _refln_observed_status 
  16   0   0     1428.46     1480.66     24.07 o 
  18   0   0      944.84      887.34     21.02 o 
  20   0   0     2204.27     2252.11     26.48 o 
  22   0   0      448.48      436.54     22.85 o 
  24   0   0     1345.99     1489.01     27.90 o 
  26   0   0     3207.89     3242.77     34.10 o 
  28   0   0       90.07      121.83     22.37 o 
  30   0   0      421.23      453.79     20.21 o 
   1   1   0     1198.14     1216.36     39.13 o 
   3   1   0      213.91      217.72     26.16 o 
   5   1   0        1.44       10.21     27.82 o 
   7   1   0      299.63      276.34     33.09 o 
   9   1   0     1304.16     1165.31     27.10 o 
  11   1   0       77.91       90.10     16.84 o 
  13   1   0       88.01      107.15     16.38 o 
  15   1   0     1180.10     1222.60     27.40 o 
  17   1   0     2230.22     2310.87     30.79 o 
  19   1   0      399.73      318.51     17.16 o 
  21   1   0      113.87      100.59     21.09 o 
  23   1   0      108.13       92.83     21.28 o 
  25   1   0       92.50      105.59     12.70 o 
  27   1   0       18.88        7.09     17.37 o 
  29   1   0        0.19        7.48     13.12 o 
  31   1   0       33.92       65.54     18.86 o 
   2   2   0     7260.69     7057.32    151.20 o 
   4   2   0     7902.16     7627.26    107.47 o 
   6   2   0      233.92      246.59     22.83 o 
   8   2   0     2822.59     2796.01    112.45 o 
  10   2   0     4394.02     4495.07    117.58 o 
  12   2   0     4029.94     3928.25     38.11 o 
  14   2   0     3986.84     4118.18     38.06 o 
  16   2   0       93.87       92.05     15.60 o 
  18   2   0       43.86       67.62     14.78 o 
  20   2   0      284.60      261.86     21.48 o 
  22   2   0     2983.71     3007.91     33.38 o 
  24   2   0     1468.83     1445.16     27.37 o 
  26   2   0      948.61     1024.24     34.08 o 
  28   2   0      136.84      157.49     14.11 o 
  30   2   0      247.54      248.47     22.62 o 
   1   3   0     1928.28     1717.26     35.43 o 
   3   3   0     2033.57     2166.79     29.91 o 
   5   3   0    20757.59    19362.47    529.72 o 
   7   3   0    19726.53    20109.76    357.87 o 
   9   3   0     6228.20     5985.39    124.82 o 
  11   3   0     1829.27     1841.12     61.67 o 
  13   3   0      391.32      357.42     27.99 o 
  15   3   0      136.39      161.25     22.12 o 
  17   3   0       54.65       75.53     20.79 o 
  19   3   0      289.05      270.26     16.27 o 
  21   3   0     2283.03     2141.70     26.29 o 
  23   3   0      156.77      184.68     21.43 o 
  25   3   0      149.89      155.01     15.92 o 
  27   3   0     1387.84     1429.58     28.86 o 
  29   3   0      355.27      415.38     76.32 o 
  31   3   0      277.99      298.52     22.07 o 
   2   4   0     4008.19     3817.40     42.54 o 
   4   4   0      735.93      737.18     17.94 o 
   6   4   0     2554.41     2757.24     90.97 o 
   8   4   0     2775.47     2991.06     67.30 o 
  10   4   0      645.30      659.85     25.48 o 
  12   4   0     3410.82     3276.67     50.21 o 
  14   4   0     1412.69     1494.70     40.62 o 
  16   4   0     1410.80     1546.41     27.65 o 
  18   4   0     2590.16     2440.27     27.30 o 
  20   4   0       44.88       34.49     14.57 o 
  22   4   0     2664.89     2695.30     32.97 o 
  24   4   0       32.32       86.64     21.68 o 
  26   4   0      162.26      150.31     16.41 o 
  28   4   0        4.05       62.48     22.51 o 
  30   4   0        4.66      -17.97     23.88 o 
   1   5   0     5562.95     5312.61     39.60 o 
   3   5   0     8313.74     8121.06     47.66 o 
   5   5   0    23050.13    22944.13     77.32 o 
   7   5   0     9899.21     9662.50    281.66 o 
   9   5   0      559.03      502.22     17.34 o 
  11   5   0       28.93       62.77     15.23 o 
  13   5   0     1727.16     1784.88     20.26 o 
  15   5   0      217.79      230.16     12.94 o 
  17   5   0       72.25       63.80     14.87 o 
  19   5   0     1749.02     1769.77     28.86 o 
  21   5   0     1673.36     1653.45     28.79 o 
  23   5   0      256.59      186.28     16.34 o 
  25   5   0      594.41      570.16     25.45 o 
  27   5   0     2333.17     2296.64     29.60 o 
  29   5   0     1049.96     1044.14     29.55 o 
   2   6   0       15.63       16.61     15.05 o 
   4   6   0        3.54        3.74     21.66 o 
   6   6   0      725.17      792.42     23.68 o 
   8   6   0      274.03      259.42     21.03 o 
  10   6   0       10.09        3.63     14.97 o 
  12   6   0       17.95       20.45     10.58 o 
  14   6   0      454.80      473.24     13.92 o 
  16   6   0       61.99       64.58     11.89 o 
  18   6   0     1210.13     1195.36     17.62 o 
  20   6   0       15.17       -6.29     20.51 o 
  22   6   0      240.00      232.31     22.85 o 
  24   6   0        2.41        2.11     14.87 o 
  26   6   0        1.12      -21.96     21.96 o 
  28   6   0      211.36      235.34     25.33 o 
   1   7   0     1540.56     1554.65     26.98 o 
   3   7   0     2780.26     2675.01     27.12 o 
   5   7   0     3816.08     3851.22     34.78 o 
   7   7   0     1806.80     1919.67     28.68 o 
   9   7   0     4356.79     4428.47     36.11 o 
  11   7   0     1402.90     1450.17     18.98 o 
  13   7   0     1715.86     1731.42     83.10 o 
  15   7   0      845.59      768.78     59.67 o 
  17   7   0     2027.82     2105.40     86.04 o 
  19   7   0     1232.45     1175.92     52.92 o 
  21   7   0        3.67       21.50     21.71 o 
  23   7   0      153.97      193.37     22.42 o 
  25   7   0      388.90      386.40     25.17 o 
  27   7   0     1089.43      978.52     29.99 o 
   0   8   0     3486.87     3460.25     28.11 o 
   2   8   0     4999.83     5029.63     36.55 o 
   4   8   0       11.08       27.12     21.02 o 
   6   8   0       31.30       34.90     14.87 o 
   8   8   0      983.70      963.45     24.50 o 
  10   8   0      149.39       96.20     21.02 o 
  12   8   0        1.31       38.59     14.29 o 
  14   8   0      201.80      213.03     15.33 o 
  16   8   0     1635.65     1648.69     20.19 o 
  18   8   0      704.27      773.01     17.25 o 
  20   8   0       22.92       34.86     12.79 o 
  22   8   0       12.93       -5.55     22.05 o 
  24   8   0       45.72       23.93     23.24 o 
  26   8   0       42.56      104.90     25.26 o 
   1   9   0     1730.44     1607.89     57.14 o 
   3   9   0      565.83      551.44     21.82 o 
   5   9   0     1682.00     1622.61     26.36 o 
   7   9   0      207.74      242.08     21.09 o 
   9   9   0     4163.74     4337.73     34.94 o 
  11   9   0     3426.66     3176.25     28.08 o 
  13   9   0     2064.86     2089.29     28.93 o 
  15   9   0     1103.85     1034.23     20.70 o 
  17   9   0      904.06      933.55     25.47 o 
  19   9   0        1.99       34.86     16.30 o 
  21   9   0        4.01       13.14     16.04 o 
  23   9   0      421.71      402.42     26.34 o 
   0  10   0     1499.54     1529.92     25.51 o 
   2  10   0     3130.96     3082.61     25.14 o 
   4  10   0      955.13      984.49     24.05 o 
   6  10   0     2838.47     2699.88     30.54 o 
   8  10   0     2696.02     2646.13     25.81 o 
  10  10   0       16.33        5.30     21.02 o 
  12  10   0      167.27      161.14     22.03 o 
  14  10   0        6.32       20.86     21.18 o 
  16  10   0       28.27       76.79     21.75 o 
  18  10   0      240.45      325.81     24.37 o 
  20  10   0      182.78      169.88     24.50 o 
  22  10   0     1011.41     1065.80     31.09 o 
   1  11   0      119.34      133.76     15.07 o 
   3  11   0       31.01       31.81     26.27 o 
   5  11   0      118.36      117.68     30.81 o 
   7  11   0       59.20       71.33     20.74 o 
   9  11   0       11.80        6.01     21.61 o 
  11  11   0        4.81       16.93     21.36 o 
  13  11   0      217.68      248.65     22.94 o 
  15  11   0      427.73      386.61     18.86 o 
  17  11   0      910.23      851.39     27.01 o 
  19  11   0       76.09       98.82     25.08 o 
   0  12   0     1417.24     1566.37     26.82 o 
   2  12   0     1120.87     1074.54     15.87 o 
   4  12   0     1267.11     1246.16     26.66 o 
   6  12   0      720.91      645.04     15.09 o 
   8  12   0      205.33      219.53     23.29 o 
  10  12   0      480.54      490.48     24.34 o 
  12  12   0      116.02      110.82     23.54 o 
  14  12   0      338.20      322.53     18.95 o 
  16  12   0     1682.77     1654.32     31.46 o 
   1  13   0      134.43      140.07     17.72 o 
   3  13   0      798.36      781.15     15.81 o 
   5  13   0       10.10       20.26     13.44 o 
   7  13   0      309.21      320.27     30.33 o 
   9  13   0       79.23      109.67     42.00 o 
  11  13   0      250.15      232.86     25.40 o 
   1   1   1    15301.60    14737.34    236.82 o 
   2   1   1     2787.85     2822.93     36.79 o 
   3   1   1     3349.58     3272.22     87.91 o 
   4   1   1       41.75       37.00     18.47 o 
   5   1   1    12576.74    12555.31     64.37 o 
   6   1   1    23141.37    22726.11    182.41 o 
   7   1   1    13452.35    13370.88    321.92 o 
   8   1   1     2570.78     2578.38     50.15 o 
   9   1   1     7430.13     7190.81    168.39 o 
  10   1   1     4942.31     5075.32    154.14 o 
  11   1   1      495.01      327.27     18.26 o 
  12   1   1       56.34       85.28     13.59 o 
  13   1   1     4959.46     4904.34     52.38 o 
  14   1   1       34.35        3.90     23.01 o 
  15   1   1    10002.38    10317.62    133.86 o 
  16   1   1      473.75      443.36     15.37 o 
  17   1   1     3032.93     2899.11     82.83 o 
  18   1   1     1906.75     1981.81     42.92 o 
  19   1   1     1663.10     1641.93     69.43 o 
  20   1   1      336.90      333.79     12.83 o 
  21   1   1      367.60      374.68     11.91 o 
  22   1   1       19.73       14.87     11.80 o 
  23   1   1       10.91       29.46     10.80 o 
  24   1   1        0.43       14.11     10.05 o 
  25   1   1     1079.31     1083.83     29.09 o 
  26   1   1        8.12       38.76      9.68 o 
  27   1   1     1122.72     1173.36     12.00 o 
  28   1   1        0.51       25.45      9.21 o 
  29   1   1      451.67      477.70     12.30 o 
  30   1   1       67.17       99.08     21.27 o 
  31   1   1      733.61      745.32     37.81 o 
   0   2   1     8984.12     9245.78     68.83 o 
   1   2   1     2259.66     2208.67     28.88 o 
   2   2   1     2517.29     2561.66     34.82 o 
   3   2   1      465.86      449.18     22.85 o 
   4   2   1     3795.83     3523.59     88.90 o 
   5   2   1      368.32      351.90     15.31 o 
   6   2   1     1023.03      980.53     15.34 o 
   7   2   1      346.13      348.42     14.46 o 
   8   2   1      134.04      134.74     12.96 o 
   9   2   1      472.35      496.73     13.96 o 
  10   2   1     1020.48     1012.03     35.87 o 
  11   2   1      255.70      288.78     12.69 o 
  12   2   1        3.13        7.58     15.56 o 
  13   2   1      529.85      544.00     17.50 o 
  14   2   1      213.24      183.57     13.06 o 
  15   2   1      281.13      309.27     16.11 o 
  16   2   1      897.74      871.66     18.04 o 
  17   2   1      612.40      606.10     17.04 o 
  18   2   1      552.74      552.72     16.58 o 
  19   2   1       47.13       40.34     12.13 o 
  20   2   1     1845.27     1856.02     77.80 o 
  21   2   1      409.56      391.70     15.75 o 
  22   2   1      689.57      701.56     36.80 o 
  23   2   1        1.94      -10.39     10.39 o 
  24   2   1        0.94       -9.37      9.37 o 
  25   2   1       74.92       96.42     10.81 o 
  26   2   1      141.54      131.91     11.13 o 
  27   2   1       42.05       35.77     10.09 o 
  28   2   1       46.57       58.40     13.74 o 
  29   2   1        7.89       13.31      9.42 o 
  30   2   1       24.66       33.74     10.59 o 
  31   2   1       30.43       65.98     12.81 o 
   1   3   1     1508.55     1439.33     31.07 o 
   2   3   1      224.27      192.64     22.11 o 
   3   3   1     5422.88     5455.24     90.41 o 
   4   3   1     1372.15     1336.46     36.64 o 
   5   3   1     8692.32     8760.44     55.70 o 
   6   3   1      162.21      187.79     11.07 o 
   7   3   1    12077.06    11895.38    133.10 o 
   8   3   1     1228.84     1363.03     22.86 o 
   9   3   1     7626.12     7907.71     40.90 o 
  10   3   1       61.60       75.72     10.28 o 
  11   3   1      378.52      323.11     13.50 o 
  12   3   1      363.35      361.79     16.04 o 
  13   3   1      543.57      535.78     12.47 o 
  14   3   1       92.91      118.38     10.71 o 
  15   3   1      277.30      289.06     17.10 o 
  16   3   1      597.99      520.04     13.17 o 
  17   3   1     1136.76     1109.43     18.61 o 
  18   3   1      639.54      609.84     13.47 o 
  19   3   1       23.35        7.86     19.53 o 
  20   3   1      308.87      299.30     15.45 o 
  21   3   1      325.21      354.76     20.37 o 
  22   3   1       18.61        4.31     12.09 o 
  23   3   1     1418.11     1436.99     39.56 o 
  24   3   1      184.97      226.05     15.50 o 
  25   3   1      219.14      229.62     13.59 o 
  26   3   1       48.75       70.86     33.31 o 
  27   3   1      742.42      770.46     61.96 o 
  28   3   1       23.18       32.57     10.08 o 
  29   3   1      754.06      768.17     14.00 o 
  30   3   1      114.80      155.42     18.15 o 
  31   3   1      357.54      341.00     20.90 o 
   0   4   1      863.10      773.81     29.46 o 
   1   4   1     2373.05     2563.99     31.02 o 
   2   4   1      329.03      271.59     26.04 o 
   3   4   1     3604.96     3802.63     42.90 o 
   4   4   1     3883.64     3774.52     52.18 o 
   5   4   1     2644.18     2970.45     37.32 o 
   6   4   1     9048.99     9333.18     40.18 o 
   7   4   1      315.92      337.93     11.40 o 
   8   4   1     3502.09     3452.31     80.79 o 
   9   4   1     1274.69     1267.89     13.40 o 
  10   4   1     2306.30     2287.02     21.92 o 
  11   4   1      358.74      355.18     11.82 o 
  12   4   1     6426.06     6700.55     33.56 o 
  13   4   1       81.94      114.47     10.68 o 
  14   4   1     2421.78     2492.13     46.61 o 
  15   4   1       21.17       39.45     13.30 o 
  16   4   1       25.90       38.55     12.14 o 
  17   4   1       19.20       28.29     24.96 o 
  18   4   1      302.29      312.25     13.17 o 
  19   4   1       23.93       20.53     14.70 o 
  20   4   1     4015.59     3897.65     39.54 o 
  21   4   1      378.15      376.96     23.12 o 
  22   4   1     2108.56     1967.56    124.70 o 
  23   4   1      485.22      478.74     72.16 o 
  24   4   1      168.59      158.55     13.00 o 
  25   4   1      591.89      558.25     17.64 o 
  26   4   1      646.32      566.67     14.10 o 
  27   4   1        1.55       34.46     16.05 o 
  28   4   1      268.76      241.58     62.01 o 
  29   4   1        4.05        1.55     13.82 o 
  30   4   1       20.67       50.52     12.18 o 
   1   5   1        3.29        8.95     13.34 o 
   2   5   1      455.52      495.75     17.93 o 
   3   5   1     3087.92     3485.60     64.30 o 
   4   5   1       11.36       18.14     18.55 o 
   5   5   1      320.36      288.49     13.13 o 
   6   5   1      271.28      281.24     13.85 o 
   7   5   1      718.27      661.61     12.87 o 
   8   5   1      229.59      275.87     11.45 o 
   9   5   1      342.25      398.62     10.47 o 
  10   5   1      238.11      232.85     11.09 o 
  11   5   1      466.62      464.32     10.75 o 
  12   5   1     1083.72     1089.93     11.79 o 
  13   5   1       51.95       58.36     10.90 o 
  14   5   1      760.25      775.56     11.63 o 
  15   5   1        0.80        6.39     22.33 o 
  16   5   1        6.50       23.02     11.95 o 
  17   5   1     3176.41     3181.36     95.78 o 
  18   5   1      193.50      195.76     10.94 o 
  19   5   1      371.37      389.40     31.75 o 
  20   5   1       31.59       40.18     14.77 o 
  21   5   1       24.52       23.12     11.88 o 
  22   5   1        0.84        8.84     14.61 o 
  23   5   1       88.75      104.37     21.90 o 
  24   5   1      285.65      236.50     16.34 o 
  25   5   1      118.84      121.26     15.90 o 
  26   5   1       92.77      118.37     40.23 o 
  27   5   1       14.57        9.62     16.09 o 
  28   5   1      101.41       73.59     17.99 o 
  29   5   1       25.79       63.42     14.32 o 
   0   6   1    11715.55    11929.19     52.31 o 
   1   6   1      392.76      470.46     14.08 o 
   2   6   1     7071.81     6893.91     80.45 o 
   3   6   1      232.13      193.29     13.36 o 
   4   6   1     2647.65     2696.92     22.94 o 
   5   6   1      163.09      163.78     12.94 o 
   6   6   1      321.85      327.89     13.78 o 
   7   6   1      450.98      533.41     15.88 o 
   8   6   1      278.79      262.29     15.12 o 
   9   6   1      713.80      777.63     20.59 o 
  10   6   1      598.99      636.90     12.51 o 
  11   6   1      520.28      580.41     11.86 o 
  12   6   1     4836.17     5013.99     58.36 o 
  13   6   1      216.58      219.70      9.52 o 
  14   6   1     3858.71     4031.45     80.78 o 
  15   6   1      477.11      473.06     18.04 o 
  16   6   1     1000.00     1065.79     38.56 o 
  17   6   1      128.20      147.81     10.62 o 
  18   6   1     3721.46     3762.11     42.61 o 
  19   6   1      292.62      282.14     10.62 o 
  20   6   1     2198.87     2067.92    104.81 o 
  21   6   1      422.01      453.49     53.22 o 
  22   6   1      669.43      685.25     17.54 o 
  23   6   1      340.20      307.74     12.27 o 
  24   6   1      137.77      149.04     15.78 o 
  25   6   1      125.56      128.85     16.49 o 
  26   6   1      237.09      251.15     25.23 o 
  27   6   1        0.71       36.91     16.48 o 
  28   6   1      221.10      218.15     17.82 o 
   1   7   1     4243.80     4297.72     22.64 o 
   2   7   1      737.17      730.23     18.44 o 
   3   7   1      411.82      378.44     24.02 o 
   4   7   1       35.60       82.83     23.97 o 
   5   7   1      657.74      624.45     35.45 o 
   6   7   1      107.11      108.51     12.20 o 
   7   7   1      142.38      190.03     15.15 o 
   8   7   1       34.96       40.22     11.89 o 
   9   7   1       17.69       45.52     12.32 o 
  10   7   1      133.75      145.77     13.41 o 
  11   7   1        8.44       34.74     10.55 o 
  12   7   1      614.18      592.16     27.28 o 
  13   7   1      348.44      329.27     12.16 o 
  14   7   1        2.58        3.81     10.08 o 
  15   7   1     1055.67     1019.79     16.80 o 
  16   7   1        0.01      -13.27     13.27 o 
  17   7   1      144.54      143.38      9.62 o 
  18   7   1        5.16        9.28     11.03 o 
  19   7   1        1.36        2.15     12.03 o 
  20   7   1       34.11       32.80     12.64 o 
  21   7   1       20.98       35.67     15.23 o 
  22   7   1       24.68       59.94     18.97 o 
  23   7   1       50.64       50.00     15.92 o 
  24   7   1       13.25       44.69     29.25 o 
  25   7   1        0.42       12.19     16.28 o 
  26   7   1        4.24       20.46     16.76 o 
  27   7   1       24.30       43.13     25.58 o 
   0   8   1     2465.06     2529.98     28.50 o 
   1   8   1       17.70       49.11     11.91 o 
   2   8   1     4151.74     4141.28     38.53 o 
   3   8   1     1562.69     1521.83     33.74 o 
   4   8   1     3139.21     3104.33     22.75 o 
   5   8   1      323.23      329.99     19.94 o 
   6   8   1       11.03       36.54     14.71 o 
   7   8   1      638.70      624.40     16.29 o 
   8   8   1      525.85      570.97     23.13 o 
   9   8   1      201.39      177.10     10.86 o 
  10   8   1     2508.28     2457.81     21.11 o 
  11   8   1        7.60       33.10     14.19 o 
  12   8   1     1715.68     1732.11     24.82 o 
  13   8   1        5.99      -10.36     10.36 o 
  14   8   1      506.86      510.93     12.89 o 
  15   8   1      155.38      150.25     12.82 o 
  16   8   1      347.00      359.97     13.68 o 
  17   8   1       28.23       60.33     11.88 o 
  18   8   1      550.55      578.98     11.15 o 
  19   8   1      113.98      109.63      9.10 o 
  20   8   1       72.92       85.65     13.58 o 
  21   8   1        7.41       -8.80     12.80 o 
  22   8   1     1029.12     1044.53     27.34 o 
  23   8   1       58.88       41.02     30.73 o 
  24   8   1     1045.73      956.19     37.69 o 
  25   8   1        7.14       28.98     16.90 o 
  26   8   1      363.98      363.34     21.66 o 
   1   9   1      835.59      851.52     15.70 o 
   2   9   1       13.53       12.92     10.23 o 
   3   9   1      260.98      341.08     27.53 o 
   4   9   1     1094.31     1005.50     49.16 o 
   5   9   1        8.12        0.30     14.40 o 
   6   9   1      275.78      282.24     23.20 o 
   7   9   1     3026.97     2961.83     21.98 o 
   8   9   1     1192.82     1213.93     17.93 o 
   9   9   1     1642.69     1683.13    125.36 o 
  10   9   1        6.81       37.23     14.33 o 
  11   9   1      566.55      597.96     16.15 o 
  12   9   1        3.96       10.82     14.84 o 
  13   9   1      982.06      997.51     17.60 o 
  14   9   1       48.33       58.24     15.31 o 
  15   9   1      350.92      304.66     25.63 o 
  16   9   1      165.39      151.72     20.04 o 
  17   9   1      564.75      537.10     17.04 o 
  18   9   1       73.60       89.52     11.04 o 
  19   9   1       48.58       47.58     14.52 o 
  20   9   1      133.68      143.52     14.53 o 
  21   9   1       57.09       99.52     16.21 o 
  22   9   1       18.87       32.39     11.22 o 
  23   9   1      592.68      492.82     26.55 o 
  24   9   1       10.09       -5.44     17.53 o 
   0  10   1     1471.05     1481.05     62.75 o 
   1  10   1        0.08       15.07     14.99 o 
   2  10   1     1430.97     1335.86     51.64 o 
   3  10   1      507.02      494.67     16.27 o 
   4  10   1     1247.30     1189.98     14.35 o 
   5  10   1      618.71      549.53     10.44 o 
   6  10   1      140.51      212.53     14.79 o 
   7  10   1      931.76      920.23     18.76 o 
   8  10   1      155.29      138.16     15.28 o 
   9  10   1       12.58       20.62     26.75 o 
  10  10   1      652.61      631.01     34.45 o 
  11  10   1       37.72       37.84     14.99 o 
  12  10   1      506.30      462.84     16.54 o 
  13  10   1        0.12       18.20     14.93 o 
  14  10   1      308.89      334.20     32.16 o 
  15  10   1        0.12        6.33     12.66 o 
  16  10   1      332.42      366.10     18.67 o 
  17  10   1        0.06       18.69     38.86 o 
  18  10   1       55.84       34.29     13.51 o 
  19  10   1      176.35      131.49     16.90 o 
  20  10   1        8.85        6.82     16.82 o 
  21  10   1        0.86       15.99     17.68 o 
  22  10   1      298.54      296.43     23.90 o 
   1  11   1      251.18      254.08     26.79 o 
   2  11   1      550.26      579.50     11.58 o 
   3  11   1      451.35      469.80     21.39 o 
   4  11   1      547.46      573.48     29.70 o 
   5  11   1     1041.77     1070.03     13.18 o 
   6  11   1       36.93       59.10     19.70 o 
   7  11   1     2301.44     2271.22     18.72 o 
   8  11   1      312.79      288.49     15.14 o 
   9  11   1     1325.58     1429.30     51.49 o 
  10  11   1        3.61        6.60     22.47 o 
  11  11   1     1001.65      954.86     18.25 o 
  12  11   1       11.90       14.88     15.67 o 
  13  11   1      754.61      683.91     23.83 o 
  14  11   1       29.77       65.37     56.30 o 
  15  11   1      425.61      425.24     43.25 o 
  16  11   1       88.10       99.24     13.67 o 
  17  11   1      472.71      500.39     50.71 o 
  18  11   1        8.19       25.49     17.15 o 
  19  11   1      286.62      314.68     56.13 o 
   0  12   1     1188.91     1188.71     70.56 o 
   1  12   1        0.08       15.75      8.14 o 
   2  12   1        5.78       21.48     13.36 o 
   3  12   1      129.45      131.35     14.21 o 
   4  12   1      179.78      220.41     10.31 o 
   5  12   1       22.37       55.01     11.39 o 
   6  12   1       66.11       81.38     10.03 o 
   7  12   1        2.27       16.50      9.70 o 
   8  12   1        6.05        3.55     11.06 o 
   9  12   1       10.00        9.27     19.01 o 
  10  12   1        4.68       13.10     16.50 o 
  11  12   1       89.17      111.30     21.71 o 
  12  12   1        0.25       17.08     16.15 o 
  13  12   1        8.46       20.46     13.40 o 
  14  12   1       26.20       24.29     16.84 o 
  15  12   1       66.84      117.60     36.69 o 
   1  13   1      632.62      609.91     11.56 o 
   2  13   1        6.80       21.33     10.33 o 
   3  13   1      719.53      714.47     12.83 o 
   4  13   1       71.52       66.21      9.59 o 
   5  13   1     1010.58      941.90     40.61 o 
   6  13   1        0.79        2.51     10.74 o 
   7  13   1      379.60      347.85     17.31 o 
   8  13   1      248.68      293.92     15.10 o 
   9  13   1     1364.62     1399.89     30.40 o 
  10  13   1      275.96      252.57     19.00 o 
  11  13   1      522.58      489.56     30.06 o 
   0   0   2    18334.96    18082.10    214.09 o 
   1   0   2       27.28       42.10     17.00 o 
   2   0   2     5033.65     4576.31     78.65 o 
   4   0   2     6462.25     7069.32    155.56 o 
   5   0   2    16535.98    16433.84    409.92 o 
   6   0   2     2240.79     2164.78     37.63 o 
   7   0   2     1009.60      994.49     24.69 o 
   8   0   2     3225.62     3110.31     32.97 o 
   9   0   2     1308.00     1485.38     30.17 o 
  10   0   2     5022.30     4587.59     36.34 o 
  11   0   2     1104.03     1135.97     22.37 o 
  12   0   2    15662.87    15359.58     60.43 o 
  13   0   2      718.22      667.24     26.09 o 
  14   0   2    15411.52    15189.19     56.01 o 
  15   0   2     2818.72     2903.77     28.77 o 
  16   0   2     7518.11     7496.89     43.73 o 
  17   0   2       27.44        3.83     14.96 o 
  18   0   2     1003.00      960.17     24.30 o 
  19   0   2      440.03      386.98     16.75 o 
  20   0   2     2431.29     2449.68     29.48 o 
  21   0   2       44.71       37.44     14.80 o 
  22   0   2      847.20      922.30     17.86 o 
  23   0   2       12.14       14.22     30.72 o 
  24   0   2      400.08      399.99     13.52 o 
  25   0   2        1.82        0.00     12.34 o 
  26   0   2      270.68      227.28     16.23 o 
  27   0   2      103.96       74.96     13.17 o 
  28   0   2        6.13       56.92     22.51 o 
  29   0   2      129.95      139.02     33.99 o 
  30   0   2       46.31       63.56     26.03 o 
  31   0   2       44.70       39.18     14.17 o 
   1   1   2     2658.46     2489.30     34.67 o 
   2   1   2     2696.06     2624.93     38.19 o 
   3   1   2      686.59      635.41     17.35 o 
   4   1   2      335.26      334.33     18.67 o 
   5   1   2     3855.27     3875.42     64.46 o 
   6   1   2     2505.96     2584.78     26.47 o 
   7   1   2      855.84      906.82     16.20 o 
   8   1   2      275.20      290.79     16.39 o 
   9   1   2      141.36      140.88     12.43 o 
  10   1   2       92.24      136.57     14.23 o 
  11   1   2       20.31       37.51     16.48 o 
  12   1   2      325.07      357.14     14.25 o 
  13   1   2       15.23       42.25     12.76 o 
  14   1   2       78.58      113.64     11.47 o 
  15   1   2     1034.73     1034.55     17.63 o 
  16   1   2       36.03       59.90     10.70 o 
  17   1   2       98.08      118.72     32.47 o 
  18   1   2        0.95       13.83     12.72 o 
  19   1   2      681.22      668.44     28.69 o 
  20   1   2      638.90      631.95     15.84 o 
  21   1   2      465.00      464.93     15.71 o 
  22   1   2      160.83      187.34     12.09 o 
  23   1   2        5.06       19.88     10.44 o 
  24   1   2       12.71       13.80     12.94 o 
  25   1   2        3.75       10.25      9.13 o 
  26   1   2        0.16       -9.83     19.54 o 
  27   1   2        1.60       14.25      9.81 o 
  28   1   2        0.06       -7.69      8.60 o 
  29   1   2       90.02      106.78      8.99 o 
  30   1   2       42.43       44.38     10.58 o 
  31   1   2       17.94       22.29     20.60 o 
   0   2   2     6460.10     6809.92     66.66 o 
   1   2   2      402.53      444.36     21.00 o 
   2   2   2     4267.32     4185.67     70.94 o 
   3   2   2     1535.91     1514.92     37.80 o 
   4   2   2      825.86      996.13     19.74 o 
   5   2   2        0.52        5.67     20.14 o 
   6   2   2     2704.90     2451.15     84.49 o 
   7   2   2      752.51      741.66     25.12 o 
   8   2   2     8014.66     7777.05     65.86 o 
   9   2   2        9.48       30.29     10.79 o 
  10   2   2     8207.60     8025.48    125.34 o 
  11   2   2      512.98      539.77     13.25 o 
  12   2   2     6001.04     6159.41    105.55 o 
  13   2   2       37.82       51.24     12.37 o 
  14   2   2     3017.51     2955.73     40.86 o 
  15   2   2       59.39       31.87     15.10 o 
  16   2   2     1484.30     1515.23     24.05 o 
  17   2   2       43.89       35.77     10.56 o 
  18   2   2       52.53       52.07     11.96 o 
  19   2   2      310.88      342.10     18.71 o 
  20   2   2      796.67      754.58     12.91 o 
  21   2   2        1.54        6.42     11.75 o 
  22   2   2     1261.34     1270.04     27.04 o 
  23   2   2        1.38       15.30     11.90 o 
  24   2   2     1779.79     1805.02     84.24 o 
  25   2   2       64.30       75.22     20.51 o 
  26   2   2      682.30      640.88     18.66 o 
  27   2   2        0.21      -32.38     32.38 o 
  28   2   2      173.19      203.78      9.83 o 
  29   2   2       23.45       34.66     14.34 o 
  30   2   2       64.82       73.58     12.33 o 
  31   2   2        0.14        4.18     19.89 o 
   1   3   2        5.47       31.68     10.87 o 
   2   3   2     3430.20     3253.88     59.77 o 
   3   3   2       11.40       12.69     12.86 o 
   4   3   2     5700.69     5531.93    208.92 o 
   5   3   2     8599.60     8717.71    227.90 o 
   6   3   2     1318.92     1294.67     32.60 o 
   7   3   2     3706.31     3775.83     54.44 o 
   8   3   2      473.09      493.37     18.26 o 
   9   3   2     2460.56     2470.70     67.91 o 
  10   3   2      739.83      796.78     14.53 o 
  11   3   2     2582.58     2589.73     17.46 o 
  12   3   2      796.76      780.71     33.03 o 
  13   3   2     1508.99     1491.35     45.03 o 
  14   3   2      957.77      974.00     16.89 o 
  15   3   2     2297.76     2276.91     59.39 o 
  16   3   2       45.42       86.81     12.90 o 
  17   3   2      121.48      144.22     14.87 o 
  18   3   2      683.01      653.49     22.94 o 
  19   3   2     2179.80     2083.97     21.76 o 
  20   3   2       27.06       32.89     14.93 o 
  21   3   2     1873.91     1726.78     66.13 o 
  22   3   2       11.76       31.12     14.86 o 
  23   3   2       15.65       -9.28     12.03 o 
  24   3   2        1.03        7.71     10.52 o 
  25   3   2      332.40      365.26     11.82 o 
  26   3   2        0.15       17.73     12.70 o 
  27   3   2      345.45      347.64     20.40 o 
  28   3   2        7.39        5.24     24.88 o 
  29   3   2      287.29      288.51     14.48 o 
  30   3   2       22.96       39.12     18.97 o 
   0   4   2     6076.68     6276.81     41.35 o 
   1   4   2      583.37      626.75     18.32 o 
   2   4   2     8219.56     8328.47     60.05 o 
   3   4   2        4.74       12.74     14.37 o 
   4   4   2      851.72      850.27     14.05 o 
   5   4   2      680.70      811.45     29.22 o 
   6   4   2        1.92       13.28     11.75 o 
   7   4   2      629.55      752.38     38.38 o 
   8   4   2      217.59      223.12     11.94 o 
   9   4   2      533.95      550.79     11.57 o 
  10   4   2     1430.94     1412.22     22.91 o 
  11   4   2       19.42       50.87     12.26 o 
  12   4   2      225.89      232.66     29.85 o 
  13   4   2      326.55      295.24     12.68 o 
  14   4   2       74.71       83.24      9.54 o 
  15   4   2       77.89       84.49      9.58 o 
  16   4   2      266.25      302.66     16.13 o 
  17   4   2       19.10       39.20     29.17 o 
  18   4   2       47.54       45.36     23.97 o 
  19   4   2      189.43      218.59     16.80 o 
  20   4   2      149.68      148.99     24.06 o 
  21   4   2     1340.41     1238.93     57.53 o 
  22   4   2      431.34      423.14     19.74 o 
  23   4   2        8.29       39.27     14.83 o 
  24   4   2     1191.25     1186.53     65.54 o 
  25   4   2      151.28      152.83     13.47 o 
  26   4   2       19.93       23.99     11.20 o 
  27   4   2       47.40      108.07     13.97 o 
  28   4   2      106.19      110.97     43.46 o 
  29   4   2      157.81      152.08     11.38 o 
  30   4   2      139.85       85.58     29.74 o 
   1   5   2       14.24       -0.26     17.25 o 
   2   5   2     1046.07     1166.41     52.46 o 
   3   5   2      802.70      677.41     11.20 o 
   4   5   2        3.05       -6.75     12.83 o 
   5   5   2     2522.99     2568.08    102.55 o 
   6   5   2      269.98      243.06     13.15 o 
   7   5   2     6099.25     5930.72    101.20 o 
   8   5   2      556.28      555.02     13.89 o 
   9   5   2     1629.32     1657.81     14.59 o 
  10   5   2      415.74      411.30     12.06 o 
  11   5   2     3980.40     4012.53     71.26 o 
  12   5   2      965.91      931.66     20.02 o 
  13   5   2     6369.57     6499.39     80.96 o 
  14   5   2       15.28       35.15     11.91 o 
  15   5   2     2939.80     3033.20     48.43 o 
  16   5   2       36.03       31.18     10.82 o 
  17   5   2     2538.98     2548.39     77.56 o 
  18   5   2      118.47      122.13     10.61 o 
  19   5   2     3703.32     3987.17    144.13 o 
  20   5   2      515.07      500.15     33.97 o 
  21   5   2     1304.61     1312.25     23.77 o 
  22   5   2       77.26       74.06     16.20 o 
  23   5   2       19.99       70.22     35.83 o 
  24   5   2        0.40        1.81     29.08 o 
  25   5   2       40.54       58.96     15.89 o 
  26   5   2       58.88       86.58     16.17 o 
  27   5   2      465.92      465.43     15.53 o 
  28   5   2       84.96       81.46     10.86 o 
  29   5   2      205.92      177.61     14.67 o 
   0   6   2       17.09       17.67     15.40 o 
   1   6   2       22.10       26.72     34.82 o 
   2   6   2      500.63      508.85     44.59 o 
   3   6   2        1.53       19.90     12.04 o 
   4   6   2      121.40      165.52     15.09 o 
   5   6   2        0.43       25.83     21.29 o 
   6   6   2      133.50      129.80     17.75 o 
   7   6   2        7.36       21.03     10.63 o 
   8   6   2      258.78      241.01     11.14 o 
   9   6   2        7.16        3.08     15.73 o 
  10   6   2      226.95      226.61     14.50 o 
  11   6   2     1304.68     1265.52     16.34 o 
  12   6   2      133.76      148.36     20.45 o 
  13   6   2       17.96       59.34     10.27 o 
  14   6   2       98.32      102.57     11.87 o 
  15   6   2     1074.22     1046.83     27.36 o 
  16   6   2       80.70       71.34     10.60 o 
  17   6   2       17.23       24.20     10.40 o 
  18   6   2       48.06       85.12     19.25 o 
  19   6   2       22.17       46.78     10.34 o 
  20   6   2        0.04        3.46     10.57 o 
  21   6   2      103.86      120.12     25.88 o 
  22   6   2        4.33       -4.64     12.42 o 
  23   6   2       12.63       24.14     17.22 o 
  24   6   2      128.13      151.40     16.22 o 
  25   6   2      196.12      192.90     18.43 o 
  26   6   2       63.94       65.32     16.63 o 
  27   6   2        6.75       -3.41     16.67 o 
  28   6   2       10.76       21.24     40.79 o 
   1   7   2      680.54      604.84     19.98 o 
   2   7   2       28.12        8.62     10.13 o 
   3   7   2     6208.27     5948.46    291.31 o 
   4   7   2       13.75       21.58     10.32 o 
   5   7   2     2188.38     2055.15     75.30 o 
   6   7   2      419.16      424.56     30.71 o 
   7   7   2     2351.18     2400.23     44.99 o 
   8   7   2       51.45       58.62     11.15 o 
   9   7   2      317.77      330.07     11.10 o 
  10   7   2       50.20       62.28      9.93 o 
  11   7   2     1199.74     1231.02     20.93 o 
  12   7   2      357.42      384.22     22.65 o 
  13   7   2     2006.82     1992.63     26.86 o 
  14   7   2       16.38       -8.79     11.82 o 
  15   7   2      772.53      805.60     23.39 o 
  16   7   2       59.30       39.46     15.50 o 
  17   7   2     2537.75     2602.59     21.20 o 
  18   7   2      222.18      229.03     12.59 o 
  19   7   2     1536.11     1593.16     37.73 o 
  20   7   2       28.47       42.38     10.75 o 
  21   7   2      639.21      667.94     13.01 o 
  22   7   2        9.95       34.49     12.71 o 
  23   7   2      363.99      392.74     17.34 o 
  24   7   2      364.60      421.62     19.50 o 
  25   7   2       55.64       50.78     20.50 o 
  26   7   2       21.36       51.18     14.80 o 
   0   8   2      857.32      852.19     18.26 o 
   1   8   2     1645.52     1553.26     16.11 o 
   2   8   2      145.23      122.86     11.70 o 
   3   8   2      589.68      622.89     15.01 o 
   4   8   2       74.19       95.50     10.36 o 
   5   8   2       57.08       77.48      9.92 o 
   6   8   2      306.32      315.33     15.36 o 
   7   8   2       27.63       15.28     11.44 o 
   8   8   2      637.02      593.23     37.54 o 
   9   8   2       31.48       52.25     21.93 o 
  10   8   2       40.38       46.29     10.21 o 
  11   8   2        1.56       -6.55     10.35 o 
  12   8   2       76.21      101.79     14.71 o 
  13   8   2      366.44      309.71     14.00 o 
  14   8   2     1400.21     1308.48     19.39 o 
  15   8   2       16.01       55.16     11.94 o 
  16   8   2     1054.36     1035.14     33.15 o 
  17   8   2       17.07       29.86     19.77 o 
  18   8   2      640.68      620.11     35.36 o 
  19   8   2      104.32      122.44     17.56 o 
  20   8   2      129.42      159.78     21.85 o 
  21   8   2      217.60      223.50     16.43 o 
  22   8   2      147.03      145.55     16.86 o 
  23   8   2       46.99       68.76     24.32 o 
  24   8   2       23.98       31.23     16.93 o 
  25   8   2      109.40      108.59     18.07 o 
   1   9   2      490.95      469.64     21.68 o 
   2   9   2      250.57      256.95     12.02 o 
   3   9   2     3616.21     3534.12     29.18 o 
   4   9   2      564.10      557.43     11.62 o 
   5   9   2     2004.50     2012.13     23.18 o 
   6   9   2      583.01      551.05     11.67 o 
   7   9   2      839.84      876.95     27.71 o 
   8   9   2       56.88       58.92     14.79 o 
   9   9   2      533.61      536.03     13.90 o 
  10   9   2      767.29      765.22     14.52 o 
  11   9   2      469.01      486.62     32.31 o 
  12   9   2        2.25       -5.79     14.69 o 
  13   9   2       94.66      132.89     17.40 o 
  14   9   2      526.38      510.57     14.05 o 
  15   9   2       47.48       75.02      9.85 o 
  16   9   2      716.87      693.17     17.00 o 
  17   9   2      428.62      405.52     28.39 o 
  18   9   2       17.66       23.43     11.12 o 
  19   9   2      104.17      151.18     13.43 o 
  20   9   2        0.18       59.41     37.12 o 
  21   9   2      130.93      114.88     14.08 o 
  22   9   2       19.85       58.54     21.68 o 
  23   9   2      381.64      424.26     18.37 o 
   0  10   2      108.93      103.11     13.03 o 
   1  10   2        8.57       17.88     13.43 o 
   2  10   2        6.21       14.69     13.96 o 
   3  10   2      134.28      158.91     13.21 o 
   4  10   2      137.51      156.39     10.80 o 
   5  10   2      272.10      273.93     17.89 o 
   6  10   2     1289.71     1191.58     56.35 o 
   7  10   2      240.30      226.66     10.93 o 
   8  10   2     2823.90     2716.29     39.55 o 
   9  10   2        9.56       41.89     14.89 o 
  10  10   2     1733.62     1841.46    105.72 o 
  11  10   2      717.22      723.32     40.67 o 
  12  10   2      813.56      781.18     92.58 o 
  13  10   2        9.79       10.96     13.16 o 
  14  10   2     1228.82     1168.39     73.97 o 
  15  10   2       45.92       51.31     12.86 o 
  16  10   2      783.74      791.86     25.87 o 
  17  10   2       12.30        0.55     13.66 o 
  18  10   2      609.90      608.83     23.53 o 
  19  10   2      211.85      199.76     12.56 o 
  20  10   2      129.76      139.02     38.34 o 
  21  10   2      107.68       99.47     14.55 o 
   1  11   2      414.79      416.53     18.42 o 
   2  11   2        0.00       24.47     13.18 o 
   3  11   2      243.73      222.08     11.18 o 
   4  11   2      297.06      302.95     16.56 o 
   5  11   2      456.97      426.67     31.11 o 
   6  11   2        9.90       21.84     10.47 o 
   7  11   2        0.42       11.10     10.63 o 
   8  11   2       25.31       31.64     10.55 o 
   9  11   2        0.44       24.04     18.05 o 
  10  11   2      156.48      139.48     17.85 o 
  11  11   2        1.89       -0.35     15.68 o 
  12  11   2        4.47       39.38     15.90 o 
  13  11   2      180.23      192.78     16.55 o 
  14  11   2       49.35       67.31     28.74 o 
  15  11   2      359.60      411.43     26.91 o 
  16  11   2       13.15       30.55     13.55 o 
  17  11   2      160.45      146.45     17.77 o 
  18  11   2       65.93       52.50     43.09 o 
   0  12   2     1479.06     1431.97     32.04 o 
   1  12   2       44.66       53.21      9.44 o 
   2  12   2     1123.02     1101.07     17.67 o 
   3  12   2        3.71       35.75     15.87 o 
   4  12   2      881.11      869.75     12.58 o 
   5  12   2      155.25      170.88     29.93 o 
   6  12   2      486.24      462.59     36.22 o 
   7  12   2       46.17       35.84     11.66 o 
   8  12   2      622.92      649.24     27.41 o 
   9  12   2       37.49       61.51     11.07 o 
  10  12   2      724.08      736.79     20.01 o 
  11  12   2        7.79       19.66     33.48 o 
  12  12   2      164.90      158.79     22.16 o 
  13  12   2       73.32       82.60     22.15 o 
  14  12   2      328.25      260.47     22.73 o 
   1  13   2       68.56       68.52      9.65 o 
   2  13   2       24.55       27.77     15.47 o 
   3  13   2      170.69      195.25     11.12 o 
   4  13   2        3.28       14.90      9.51 o 
   5  13   2        5.63        1.48     10.45 o 
   6  13   2      130.34      149.73     16.25 o 
   7  13   2      116.93      174.96     33.04 o 
   8  13   2        3.42       16.98     11.51 o 
   9  13   2        2.62        0.17     14.11 o 
   1   1   3    11837.62    11600.63    183.69 o 
   2   1   3      882.62      919.33     24.31 o 
   3   1   3    11453.63    10979.47    158.54 o 
   4   1   3     3551.97     3772.48     58.33 o 
   5   1   3     7082.07     6781.41     90.92 o 
   6   1   3      566.49      603.23     11.15 o 
   7   1   3    17872.21    18154.31    276.01 o 
   8   1   3      271.54      325.91     12.49 o 
   9   1   3        6.23       12.93     11.51 o 
  10   1   3      485.62      487.06     41.75 o 
  11   1   3      168.22      245.79     15.69 o 
  12   1   3       34.81       40.53     17.51 o 
  13   1   3       27.92       60.47     13.28 o 
  14   1   3        6.36       34.59     25.12 o 
  15   1   3     2194.42     2092.76     42.05 o 
  16   1   3       42.03       43.53     11.09 o 
  17   1   3     2266.79     2142.13     35.37 o 
  18   1   3      138.61      131.06     17.82 o 
  19   1   3     1747.61     1679.50     15.37 o 
  20   1   3       27.17       25.05      9.10 o 
  21   1   3     1943.73     1984.17     32.16 o 
  22   1   3      577.50      557.36     13.88 o 
  23   1   3      568.86      546.92     11.18 o 
  24   1   3       85.40      112.82     11.32 o 
  25   1   3      448.06      466.15     20.49 o 
  26   1   3      239.66      244.58     11.72 o 
  27   1   3      362.48      335.92     11.21 o 
  28   1   3        0.12       -8.39     10.28 o 
  29   1   3      549.87      545.76     12.22 o 
  30   1   3      130.23      158.48     21.70 o 
   0   2   3     2729.57     2744.67     32.21 o 
   1   2   3        8.62       -2.40      8.99 o 
   2   2   3       13.16        9.30     11.35 o 
   3   2   3     1047.76     1075.95     27.64 o 
   4   2   3      885.22      879.58     13.83 o 
   5   2   3      345.66      380.28     11.43 o 
   6   2   3     1638.93     1671.52     23.74 o 
   7   2   3      127.74      111.70     11.84 o 
   8   2   3       26.14       32.42     12.47 o 
   9   2   3     3484.14     3684.06     49.72 o 
  10   2   3     2028.44     1998.21     46.11 o 
  11   2   3      760.36      780.11     24.16 o 
  12   2   3     2887.46     3087.81     50.74 o 
  13   2   3       24.27       16.23     11.19 o 
  14   2   3     3736.94     3627.30     59.18 o 
  15   2   3        0.75       15.68      9.47 o 
  16   2   3       83.82      109.41     44.52 o 
  17   2   3      783.45      726.37     12.78 o 
  18   2   3       37.64       39.08      9.47 o 
  19   2   3       21.35        6.48     17.91 o 
  20   2   3     1265.16     1181.45     53.96 o 
  21   2   3       96.35       97.56     18.37 o 
  22   2   3        2.39        7.24      9.61 o 
  23   2   3      142.20      152.41     13.48 o 
  24   2   3       17.16       54.36     16.57 o 
  25   2   3        7.96       -0.81     15.55 o 
  26   2   3       91.33       93.79     13.24 o 
  27   2   3        7.38        6.67     22.31 o 
  28   2   3      221.31      251.12     11.46 o 
  29   2   3        7.58       13.76      9.73 o 
  30   2   3      153.58      136.14     15.46 o 
   1   3   3      755.92      735.10     15.07 o 
   2   3   3      124.83      120.66     13.39 o 
   3   3   3      406.01      357.46     18.84 o 
   4   3   3     4248.75     4256.67    102.48 o 
   5   3   3     1288.74     1229.33     32.44 o 
   6   3   3      830.25      789.07     26.36 o 
   7   3   3     8216.46     8466.78     66.70 o 
   8   3   3       93.65      117.26     15.66 o 
   9   3   3     1878.26     1920.92     20.46 o 
  10   3   3       65.24       43.11     15.32 o 
  11   3   3      674.16      667.97     30.12 o 
  12   3   3      157.72      161.75     10.68 o 
  13   3   3       10.63       34.11     13.08 o 
  14   3   3      745.56      716.13     38.49 o 
  15   3   3     3342.26     3311.96    156.08 o 
  16   3   3      400.94      444.33     27.51 o 
  17   3   3     2529.44     2435.61     23.19 o 
  18   3   3      106.85      134.36     10.63 o 
  19   3   3     1580.59     1522.45     13.86 o 
  20   3   3       60.20       72.71      9.63 o 
  21   3   3      154.25      191.04     13.28 o 
  22   3   3       12.41      -10.46     12.24 o 
  23   3   3       54.07      118.30     18.23 o 
  24   3   3      134.71      150.32     11.73 o 
  25   3   3      492.34      509.37     23.77 o 
  26   3   3        0.25       27.11     13.70 o 
  27   3   3       26.84       53.02     13.28 o 
  28   3   3       44.61       46.54     18.06 o 
  29   3   3      180.07      153.39     14.62 o 
   0   4   3     8200.29     8008.93     42.95 o 
   1   4   3      278.35      291.19     11.75 o 
   2   4   3     5072.72     5077.61     22.35 o 
   3   4   3      329.16      336.22     10.76 o 
   4   4   3     1793.35     1775.39     56.06 o 
   5   4   3      235.49      239.45     17.92 o 
   6   4   3     3243.57     3269.20     82.19 o 
   7   4   3      674.28      663.74     35.09 o 
   8   4   3     2256.19     2118.88     86.81 o 
   9   4   3     1893.88     1959.73     18.14 o 
  10   4   3     3455.42     3568.84     64.43 o 
  11   4   3      700.85      695.41     15.38 o 
  12   4   3     2206.77     2284.93     44.60 o 
  13   4   3      525.05      500.06     14.42 o 
  14   4   3      686.90      677.24     13.96 o 
  15   4   3       18.72       33.34     12.47 o 
  16   4   3        3.74       20.92     14.35 o 
  17   4   3      595.46      582.68     11.30 o 
  18   4   3        3.53        0.20     10.32 o 
  19   4   3      774.62      745.48     34.98 o 
  20   4   3      868.39      869.89     19.52 o 
  21   4   3      392.12      384.28     17.57 o 
  22   4   3      133.64      120.56     11.47 o 
  23   4   3       42.50       56.09     10.79 o 
  24   4   3      724.65      732.68     14.39 o 
  25   4   3       14.34       -0.55     11.37 o 
  26   4   3     1507.88     1473.08     35.68 o 
  27   4   3        7.35       32.96     13.37 o 
  28   4   3     1380.65     1446.67     63.16 o 
  29   4   3       47.97       67.86     15.85 o 
   1   5   3       18.38       28.05     26.08 o 
   2   5   3        7.54        8.73     14.75 o 
   3   5   3      969.96      919.05     11.37 o 
   4   5   3      173.97      221.85      9.53 o 
   5   5   3      960.92      966.27     20.49 o 
   6   5   3       10.51        3.30      9.63 o 
   7   5   3       14.68       33.33     20.00 o 
   8   5   3       91.53      102.22     12.86 o 
   9   5   3      140.80      140.65     11.39 o 
  10   5   3       11.36       24.85     24.10 o 
  11   5   3      159.98      176.54     12.92 o 
  12   5   3        0.05       32.83     14.06 o 
  13   5   3        8.99       19.86     20.08 o 
  14   5   3      469.91      444.74     30.23 o 
  15   5   3     1441.18     1473.39     69.12 o 
  16   5   3      119.18       92.91     10.78 o 
  17   5   3      419.39      410.77     12.06 o 
  18   5   3       65.48       54.76     12.70 o 
  19   5   3      549.14      537.84     35.83 o 
  20   5   3      252.08      269.03     17.23 o 
  21   5   3       15.91       10.15     15.09 o 
  22   5   3      241.88      224.25     13.81 o 
  23   5   3        4.52        2.43     27.57 o 
  24   5   3        3.62       -8.05     15.82 o 
  25   5   3        7.17       21.09     13.13 o 
  26   5   3       35.23       50.71     13.46 o 
  27   5   3      153.29      188.35     33.98 o 
  28   5   3        9.71       24.69     12.22 o 
   0   6   3     1985.12     1875.32     22.60 o 
   1   6   3      556.28      528.96     12.42 o 
   2   6   3     8399.57     8191.25     94.51 o 
   3   6   3      918.83      927.18     33.79 o 
   4   6   3     3492.00     3443.57     74.26 o 
   5   6   3     2949.67     3029.47     79.36 o 
   6   6   3     1800.50     1779.17     70.72 o 
   7   6   3     1014.18     1039.66     13.83 o 
   8   6   3      937.84      936.31     12.65 o 
   9   6   3       41.11       40.04      9.47 o 
  10   6   3     1075.15     1062.06     27.91 o 
  11   6   3      154.04      113.05     13.05 o 
  12   6   3     4395.24     4389.53    135.81 o 
  13   6   3      369.06      341.28     12.41 o 
  14   6   3      807.59      870.70     17.76 o 
  15   6   3      537.53      518.89     13.53 o 
  16   6   3       81.57       82.53     14.76 o 
  17   6   3        4.08       17.09     32.95 o 
  18   6   3      133.65      109.10     15.05 o 
  19   6   3       36.13       19.98     24.79 o 
  20   6   3      682.09      716.26     20.72 o 
  21   6   3       76.04       95.27     10.26 o 
  22   6   3      902.11      898.65     25.49 o 
  23   6   3       31.04       40.18     17.16 o 
  24   6   3      480.81      479.07     16.13 o 
  25   6   3        0.14       11.17     13.16 o 
  26   6   3      490.95      502.77     25.93 o 
  27   6   3        4.14        6.96     10.72 o 
   1   7   3      850.79      864.09     14.34 o 
   2   7   3     1964.13     1921.07     18.82 o 
   3   7   3       99.69      119.46      9.43 o 
   4   7   3      521.32      558.97     21.56 o 
   5   7   3        9.61       25.43     21.25 o 
   6   7   3       90.84      103.45     10.11 o 
   7   7   3      220.88      235.25      9.74 o 
   8   7   3      318.98      306.93     19.59 o 
   9   7   3      219.90      225.24     11.52 o 
  10   7   3      183.05      227.76     12.00 o 
  11   7   3        1.13       10.57      8.82 o 
  12   7   3      438.34      373.98     11.87 o 
  13   7   3      668.70      710.60     14.30 o 
  14   7   3        2.93      -10.92     10.92 o 
  15   7   3      141.00      141.33     12.13 o 
  16   7   3      100.68       79.85     21.49 o 
  17   7   3       14.57       19.50     12.93 o 
  18   7   3        0.00        7.33     23.53 o 
  19   7   3       27.23       28.41     12.58 o 
  20   7   3       87.99       88.90     12.57 o 
  21   7   3      124.30      136.93     15.84 o 
  22   7   3       31.59       65.39     13.06 o 
  23   7   3       20.47      -22.94     22.94 o 
  24   7   3      218.54      229.21     24.62 o 
  25   7   3        4.88      -16.59     16.59 o 
   0   8   3      337.20      316.08     15.72 o 
   1   8   3      209.74      236.22     18.14 o 
   2   8   3      890.77      888.11     15.01 o 
   3   8   3       17.41       27.78     11.77 o 
   4   8   3      559.30      557.95     11.58 o 
   5   8   3       22.82       35.18     11.65 o 
   6   8   3      926.28      951.21     14.03 o 
   7   8   3        1.17      -10.58     10.58 o 
   8   8   3     1604.75     1625.85     22.57 o 
   9   8   3      360.67      386.53     24.45 o 
  10   8   3     3380.64     3351.12     68.56 o 
  11   8   3       19.45       65.03     25.91 o 
  12   8   3     4715.01     4603.83     61.74 o 
  13   8   3        0.08       32.36     12.57 o 
  14   8   3      604.51      634.52     27.06 o 
  15   8   3      108.76      117.46     14.67 o 
  16   8   3      395.55      378.18     42.84 o 
  17   8   3       39.62       49.02     15.23 o 
  18   8   3      173.73      197.18     15.86 o 
  19   8   3        1.47       10.48     12.89 o 
  20   8   3      323.67      354.34     15.37 o 
  21   8   3       77.25      103.28     33.28 o 
  22   8   3      408.96      486.22     17.80 o 
  23   8   3       39.81       80.20     14.06 o 
  24   8   3      408.75      377.73     26.25 o 
   1   9   3     2225.27     2192.19     15.04 o 
   2   9   3      112.86      120.51     10.87 o 
   3   9   3      642.93      639.39     24.74 o 
   4   9   3        0.20       -0.26     12.36 o 
   5   9   3     1140.66     1151.61     16.51 o 
   6   9   3       29.77       52.80     10.17 o 
   7   9   3      404.86      435.41     14.19 o 
   8   9   3       42.75       53.14      9.89 o 
   9   9   3      651.35      674.94     13.36 o 
  10   9   3      209.19      209.20      9.89 o 
  11   9   3       31.07       34.29     16.57 o 
  12   9   3      313.12      364.07     19.67 o 
  13   9   3      202.11      196.08     12.61 o 
  14   9   3       18.36       21.02     12.38 o 
  15   9   3      285.56      310.37     19.11 o 
  16   9   3       10.42       26.21     15.10 o 
  17   9   3       33.67       46.69     16.36 o 
  18   9   3        1.68       18.06     10.95 o 
  19   9   3      148.74      135.00     19.48 o 
  20   9   3      115.75      160.12     36.53 o 
  21   9   3      303.11      310.69     54.79 o 
  22   9   3       73.61       67.60     14.27 o 
   0  10   3       61.63       73.92     20.72 o 
   1  10   3        8.83       41.37     12.49 o 
   2  10   3      128.89      137.66     19.40 o 
   3  10   3       42.92       46.37     10.49 o 
   4  10   3        1.69       21.47     19.50 o 
   5  10   3       57.92       75.51     14.91 o 
   6  10   3       70.23      105.60     15.33 o 
   7  10   3       47.33       55.76     20.68 o 
   8  10   3      322.43      296.10     30.12 o 
   9  10   3      211.49      250.34     23.89 o 
  10  10   3     1990.96     2063.11     39.57 o 
  11  10   3      683.13      657.15     21.01 o 
  12  10   3      456.11      425.45     14.08 o 
  13  10   3       12.00       38.96     17.09 o 
  14  10   3       76.87      109.92     32.10 o 
  15  10   3       44.91       30.67     14.05 o 
  16  10   3      586.87      547.52     29.40 o 
  17  10   3        3.98       -5.00     16.25 o 
  18  10   3       81.95       91.63     13.84 o 
  19  10   3      206.71      210.73     14.73 o 
  20  10   3      127.81      115.28     14.72 o 
   1  11   3     3105.94     3109.63     14.78 o 
   2  11   3      391.72      362.95     15.21 o 
   3  11   3     1065.67     1106.05     43.79 o 
   4  11   3       11.38       60.23     25.83 o 
   5  11   3      428.85      384.93     15.00 o 
   6  11   3       19.04       23.28     20.74 o 
   7  11   3      371.32      355.79     11.36 o 
   8  11   3        0.00        2.62     25.88 o 
   9  11   3     1072.65     1086.32     52.30 o 
  10  11   3      129.26      133.33     15.45 o 
  11  11   3      104.80      107.26     13.13 o 
  12  11   3      315.91      312.84     21.75 o 
  13  11   3       13.02       19.35     10.13 o 
  14  11   3        7.53       17.29     11.33 o 
  15  11   3      591.21      609.63     61.98 o 
  16  11   3        5.30       11.23     17.13 o 
  17  11   3     1005.31      922.53     34.39 o 
   0  12   3       18.67       27.03     18.65 o 
   1  12   3       53.82       54.31     11.73 o 
   2  12   3       22.78       41.16      9.13 o 
   3  12   3      121.07      121.24      8.70 o 
   4  12   3        1.63        0.61     11.06 o 
   5  12   3       92.85       85.97     10.33 o 
   6  12   3        2.18       -4.66     10.10 o 
   7  12   3      178.52      189.00     20.16 o 
   8  12   3       95.61      141.84     20.32 o 
   9  12   3       10.73       18.19     13.42 o 
  10  12   3       70.39       94.03     19.69 o 
  11  12   3       16.73       20.27     11.90 o 
  12  12   3        0.06      -14.00     14.00 o 
  13  12   3       29.75       49.44     16.26 o 
   1  13   3      380.84      371.45     11.69 o 
   2  13   3       29.56       70.75     15.64 o 
   3  13   3      667.43      666.84     27.79 o 
   4  13   3       67.16       54.27      9.95 o 
   5  13   3      286.77      253.60     22.36 o 
   6  13   3      291.95      274.83     13.11 o 
   0   0   4     4701.45     4593.10     69.06 o 
   1   0   4      408.83      455.83     12.55 o 
   2   0   4     4660.96     4648.94    106.07 o 
   3   0   4       31.83       27.23     10.27 o 
   4   0   4     2877.58     2568.49     85.53 o 
   5   0   4       40.00       29.28     12.15 o 
   6   0   4     4326.76     4281.68    167.38 o 
   7   0   4     2832.35     2654.98     91.36 o 
   8   0   4     6641.91     6626.99    211.28 o 
   9   0   4     1869.70     1783.99    102.00 o 
  10   0   4     4210.79     4065.46     40.60 o 
  11   0   4     1567.07     1604.09     26.84 o 
  12   0   4     2519.41     2578.95     29.87 o 
  13   0   4     1367.25     1275.40     21.18 o 
  14   0   4     1007.66      914.10     19.32 o 
  15   0   4      303.07      349.30     21.27 o 
  16   0   4      125.54      117.08     20.56 o 
  17   0   4      343.60      295.15     21.02 o 
  18   0   4       33.98       57.93     19.71 o 
  19   0   4     1383.21     1404.04     24.96 o 
  20   0   4      625.01      627.98     17.64 o 
  21   0   4      132.79      153.22     15.03 o 
  22   0   4     2315.29     2380.77     72.55 o 
  23   0   4      491.83      513.71     17.79 o 
  24   0   4     1479.15     1552.38     32.28 o 
  25   0   4       72.36       81.72     16.01 o 
  26   0   4      332.95      304.65     17.68 o 
  27   0   4       94.58      124.28     14.60 o 
  28   0   4      514.35      495.58     18.94 o 
  29   0   4       14.48        1.07     13.85 o 
   1   1   4      661.47      636.17     11.99 o 
   2   1   4      315.01      343.96      9.01 o 
   3   1   4      597.70      588.34     10.32 o 
   4   1   4     1954.65     1918.16     13.46 o 
   5   1   4      805.40      766.62     13.05 o 
   6   1   4       84.21       69.30      9.16 o 
   7   1   4      187.06      169.03     10.89 o 
   8   1   4     2042.49     2028.42     27.72 o 
   9   1   4      441.17      474.49     10.32 o 
  10   1   4       41.27       41.52      9.44 o 
  11   1   4       70.98      100.63     12.85 o 
  12   1   4     1415.73     1410.62     54.84 o 
  13   1   4     1100.36     1100.75     22.08 o 
  14   1   4       39.34       19.83     11.84 o 
  15   1   4       66.43       57.06     16.03 o 
  16   1   4      408.61      357.58     13.06 o 
  17   1   4       58.69       34.60      9.45 o 
  18   1   4       29.56       30.99     11.59 o 
  19   1   4      163.42      132.41     10.94 o 
  20   1   4       19.13       26.74      9.38 o 
  21   1   4      195.65      186.13     16.55 o 
  22   1   4       96.09       90.79     11.37 o 
  23   1   4        0.34       18.45     20.62 o 
  24   1   4      107.52      137.25     11.88 o 
  25   1   4        3.04        8.17     27.72 o 
  26   1   4       88.21      104.86     10.45 o 
  27   1   4      114.22      114.54     12.12 o 
  28   1   4        8.27       36.23     11.87 o 
  29   1   4       76.42       80.38     11.46 o 
   0   2   4    10222.94    10413.95    227.47 o 
   1   2   4      723.99      794.59     10.73 o 
   2   2   4     3555.64     3447.16     32.61 o 
   3   2   4      766.74      771.01     20.41 o 
   4   2   4       13.31       -0.49     11.78 o 
   5   2   4      927.69      914.03     12.09 o 
   6   2   4     2516.47     2510.87     45.47 o 
   7   2   4     1190.08     1157.66     14.89 o 
   8   2   4     6560.18     6603.74     26.17 o 
   9   2   4       33.45       32.28      8.59 o 
  10   2   4     3268.48     3223.72    122.75 o 
  11   2   4      146.24      162.84     10.67 o 
  12   2   4     1668.51     1685.32     36.52 o 
  13   2   4       25.99       19.53     11.15 o 
  14   2   4      860.89      864.23     33.81 o 
  15   2   4      609.43      625.69     14.96 o 
  16   2   4      357.83      409.57     14.25 o 
  17   2   4       19.91       13.50     12.52 o 
  18   2   4       20.83       22.42     12.46 o 
  19   2   4        5.61       31.17     10.74 o 
  20   2   4      280.07      301.70     11.65 o 
  21   2   4      197.64      189.20     23.37 o 
  22   2   4      557.35      562.10     12.83 o 
  23   2   4        0.74      -10.91     10.91 o 
  24   2   4     1247.67     1260.89     36.97 o 
  25   2   4       15.25       33.29     28.29 o 
  26   2   4      732.11      726.03     28.11 o 
  27   2   4       90.60      116.80     29.38 o 
  28   2   4      279.41      287.07     13.24 o 
  29   2   4       84.98       68.57     12.87 o 
   1   3   4     6870.58     6848.87    109.78 o 
   2   3   4      668.21      718.30     18.50 o 
   3   3   4     3209.59     3053.98     50.52 o 
   4   3   4      240.72      261.73     10.09 o 
   5   3   4     1878.48     1894.65     13.70 o 
   6   3   4     1943.82     2125.38     27.64 o 
   7   3   4     1112.34     1085.34     11.40 o 
   8   3   4      408.06      431.07     22.46 o 
   9   3   4       17.54       21.29      9.55 o 
  10   3   4       94.76      113.33     15.08 o 
  11   3   4      129.55      156.28     13.34 o 
  12   3   4      192.68      198.67     10.86 o 
  13   3   4     1203.73     1241.95     13.49 o 
  14   3   4      931.86      877.58     16.66 o 
  15   3   4      525.46      496.76     58.56 o 
  16   3   4      310.94      305.64     12.15 o 
  17   3   4      244.01      284.97     13.66 o 
  18   3   4       47.61       59.67      9.78 o 
  19   3   4     1037.61     1032.16     48.82 o 
  20   3   4       15.96        4.23     10.92 o 
  21   3   4      426.10      380.37     12.48 o 
  22   3   4       15.99       23.75     13.03 o 
  23   3   4       13.39       33.47     12.66 o 
  24   3   4      174.96      146.27     22.60 o 
  25   3   4      227.68      211.52     12.56 o 
  26   3   4       53.42       70.99     13.69 o 
  27   3   4      955.93      960.05     40.89 o 
  28   3   4      299.25      304.08     13.54 o 
   0   4   4     2137.26     2083.81     25.03 o 
   1   4   4      644.25      671.43     15.89 o 
   2   4   4      866.34      871.50     16.99 o 
   3   4   4       82.69       74.22      9.83 o 
   4   4   4        3.85       -3.20      9.71 o 
   5   4   4      423.59      440.96     13.05 o 
   6   4   4       95.49      108.17     14.67 o 
   7   4   4      389.74      416.66     11.57 o 
   8   4   4      479.72      499.21     16.61 o 
   9   4   4      323.91      332.90     15.66 o 
  10   4   4     1852.85     1857.61     16.05 o 
  11   4   4       30.27       28.33     24.45 o 
  12   4   4     2134.98     2129.64     64.29 o 
  13   4   4        6.58      -14.11     14.11 o 
  14   4   4      813.31      805.28     16.44 o 
  15   4   4       12.34       18.59     18.21 o 
  16   4   4      143.57      159.59     14.03 o 
  17   4   4      225.50      230.66     12.76 o 
  18   4   4        1.43        4.72     13.14 o 
  19   4   4        5.48       40.81     13.30 o 
  20   4   4       26.56       15.36     13.46 o 
  21   4   4       70.44       50.83     20.41 o 
  22   4   4       33.71       20.37     15.25 o 
  23   4   4       14.88        7.00     14.10 o 
  24   4   4      545.59      524.19     21.58 o 
  25   4   4       90.57      104.25     14.46 o 
  26   4   4      251.46      279.88     15.33 o 
  27   4   4      106.92      105.03     15.26 o 
   1   5   4     4596.09     4713.47     24.80 o 
   2   5   4      259.93      291.80     14.69 o 
   3   5   4     6272.12     6315.69    133.78 o 
   4   5   4      941.13      949.86     29.25 o 
   5   5   4     3383.53     3359.69    102.99 o 
   6   5   4      114.23      135.28     15.57 o 
   7   5   4      999.29     1034.79     14.41 o 
   8   5   4     1273.39     1270.16     32.45 o 
   9   5   4      278.71      281.92     17.88 o 
  10   5   4      150.45      196.98     40.83 o 
  11   5   4      377.39      391.41     15.40 o 
  12   5   4       81.15       95.49     27.15 o 
  13   5   4      345.53      373.96     22.32 o 
  14   5   4       78.73      104.47     11.55 o 
  15   5   4      972.41      991.56     24.16 o 
  16   5   4       39.43       49.11     14.30 o 
  17   5   4     1231.32     1279.43     77.62 o 
  18   5   4      138.99      203.11     49.58 o 
  19   5   4     1484.17     1573.25    129.92 o 
  20   5   4      134.24      156.83     12.99 o 
  21   5   4      840.99      863.22     20.86 o 
  22   5   4      434.64      458.22     14.27 o 
  23   5   4      224.35      228.93     14.07 o 
  24   5   4      154.92      159.62     15.27 o 
  25   5   4      248.20      260.15     13.31 o 
  26   5   4        4.47       19.68     12.65 o 
  27   5   4      768.05      687.45     44.99 o 
   0   6   4      201.47      197.48     15.83 o 
   1   6   4       78.09       77.42     16.77 o 
   2   6   4       26.95       36.99     11.61 o 
   3   6   4      281.59      237.25     38.84 o 
   4   6   4       37.12       41.76      9.63 o 
   5   6   4      209.08      207.91     12.51 o 
   6   6   4      861.95      843.48     22.22 o 
   7   6   4       10.96       38.52     10.75 o 
   8   6   4      627.48      652.05     12.29 o 
   9   6   4       38.85       40.94     13.31 o 
  10   6   4      511.84      529.43     11.31 o 
  11   6   4      102.59      106.81     10.24 o 
  12   6   4      768.49      710.82     13.78 o 
  13   6   4       49.45       18.26     14.12 o 
  14   6   4      174.72      161.05     13.62 o 
  15   6   4       38.33       40.01     10.32 o 
  16   6   4       20.60       31.60     23.02 o 
  17   6   4        2.09       32.92     14.86 o 
  18   6   4      105.63      108.09     15.06 o 
  19   6   4       45.75       66.23     18.93 o 
  20   6   4       52.18       78.59     23.91 o 
  21   6   4       75.50      102.03     26.89 o 
  22   6   4       20.52       35.45     21.82 o 
  23   6   4      111.51      127.05     13.85 o 
  24   6   4       53.36       60.46     11.89 o 
  25   6   4        3.09       50.57     43.62 o 
   1   7   4      629.64      639.40     12.62 o 
   2   7   4      163.72      160.75     35.66 o 
   3   7   4     4116.24     4159.56    139.82 o 
   4   7   4       54.29       82.45     10.83 o 
   5   7   4     4418.75     4408.11     99.61 o 
   6   7   4     1733.48     1721.95     43.20 o 
   7   7   4     1087.69     1143.69     47.27 o 
   8   7   4      217.59      232.52     16.41 o 
   9   7   4       89.82      104.73     11.50 o 
  10   7   4       47.37       56.58     10.18 o 
  11   7   4      625.20      595.06     11.42 o 
  12   7   4       53.23      102.85     18.31 o 
  13   7   4      518.01      488.61     28.42 o 
  14   7   4      227.65      256.94     15.05 o 
  15   7   4      706.01      745.79     16.93 o 
  16   7   4       85.77      117.21     12.13 o 
  17   7   4      741.88      747.79     15.03 o 
  18   7   4       10.61       15.01     10.70 o 
  19   7   4     1712.21     1789.62     18.28 o 
  20   7   4       32.72       55.72     19.58 o 
  21   7   4     1389.16     1487.48     96.90 o 
  22   7   4      145.70      220.13     16.95 o 
  23   7   4      273.02      292.35     24.69 o 
  24   7   4        5.45       14.04     16.68 o 
   0   8   4      573.12      539.83     16.70 o 
   1   8   4       66.49      105.33     11.85 o 
   2   8   4      140.85      155.52     11.71 o 
   3   8   4      284.12      297.26     12.36 o 
   4   8   4      558.39      565.50     29.82 o 
   5   8   4       23.44       31.33     12.46 o 
   6   8   4     1872.37     1821.68     58.94 o 
   7   8   4       87.93      105.98     10.54 o 
   8   8   4      758.50      765.88     16.68 o 
   9   8   4        5.33       -8.48      8.48 o 
  10   8   4        2.95       20.79     11.88 o 
  11   8   4      452.99      436.43     10.89 o 
  12   8   4       17.96       14.74      8.30 o 
  13   8   4      134.91      125.84     32.66 o 
  14   8   4      189.96      160.32     30.34 o 
  15   8   4        5.53       10.04     17.48 o 
  16   8   4        0.99       -6.92     12.79 o 
  17   8   4       90.47       84.82     12.59 o 
  18   8   4        5.22       69.61     23.91 o 
  19   8   4        0.41        1.65     25.30 o 
  20   8   4      185.45      171.03     17.15 o 
  21   8   4      153.68      167.46     14.14 o 
  22   8   4      198.49      245.93     17.38 o 
   1   9   4      164.63      210.59     11.81 o 
   2   9   4       73.15       84.14     12.35 o 
   3   9   4      510.38      532.61     12.75 o 
   4   9   4       12.09       44.24     10.06 o 
   5   9   4      984.79      927.13     27.11 o 
   6   9   4      366.42      302.25     11.21 o 
   7   9   4     1066.30     1120.51     46.77 o 
   8   9   4       51.23       44.33     11.04 o 
   9   9   4      447.53      455.53     20.19 o 
  10   9   4      268.41      311.17     42.76 o 
  11   9   4      219.86      260.64     13.47 o 
  12   9   4       34.02       46.94     14.36 o 
  13   9   4        4.17       10.69     30.84 o 
  14   9   4      147.75      170.02     11.27 o 
  15   9   4      320.05      361.36     16.42 o 
  16   9   4       40.61       92.40     15.36 o 
  17   9   4     1362.96     1379.73     74.10 o 
  18   9   4       73.66       21.61     52.39 o 
  19   9   4     1436.93     1452.21     24.09 o 
  20   9   4       27.21       27.17     14.19 o 
   0  10   4     1241.14     1266.25     15.44 o 
   1  10   4      227.03      251.30      9.82 o 
   2  10   4      848.32      886.20     14.86 o 
   3  10   4      413.11      425.29     19.94 o 
   4  10   4      502.00      498.09     14.77 o 
   5  10   4      678.33      677.09     23.91 o 
   6  10   4      447.85      414.16     11.88 o 
   7  10   4      558.95      530.26     12.35 o 
   8  10   4     1218.93     1264.45     35.77 o 
   9  10   4      115.99      125.57     11.30 o 
  10  10   4     1067.42     1130.70     39.08 o 
  11  10   4      133.47      146.05     14.73 o 
  12  10   4       89.12       94.54     10.61 o 
  13  10   4      126.14      145.61     13.37 o 
  14  10   4      233.20      212.59     12.17 o 
  15  10   4       11.66        5.29     12.99 o 
  16  10   4      794.66      799.61     23.78 o 
  17  10   4      215.66      191.11     15.10 o 
  18  10   4      157.26      170.77     23.31 o 
   1  11   4       72.34       79.90      9.84 o 
   2  11   4        0.26       -1.21     19.48 o 
   3  11   4      101.02       89.00     34.03 o 
   4  11   4      705.99      683.43     18.19 o 
   5  11   4      112.80      108.88     13.01 o 
   6  11   4       56.79       54.22     11.31 o 
   7  11   4      117.02      139.65     27.92 o 
   8  11   4        0.53       26.80     11.65 o 
   9  11   4       88.82       86.72     11.58 o 
  10  11   4        0.26       -4.31     13.90 o 
  11  11   4       13.18       32.46     14.17 o 
  12  11   4      212.78      213.06     39.28 o 
  13  11   4       25.03       40.72     13.70 o 
  14  11   4        6.70       10.67     12.33 o 
  15  11   4      163.35      168.66     17.23 o 
   0  12   4      693.36      622.67     50.40 o 
   1  12   4       11.67       46.01     18.80 o 
   2  12   4      619.11      573.04     24.86 o 
   3  12   4       30.41       53.10     19.60 o 
   4  12   4      272.44      252.39     12.80 o 
   5  12   4       48.77       75.22     15.94 o 
   6  12   4      226.67      209.10     13.68 o 
   7  12   4        0.01        8.83     16.42 o 
   8  12   4      854.89      866.85     14.92 o 
   9  12   4        7.67       17.10     27.89 o 
  10  12   4     1242.48     1283.72     26.26 o 
   1   1   5        5.58        5.70      7.87 o 
   2   1   5      237.63      278.64      9.03 o 
   3   1   5      156.55      159.19     10.57 o 
   4   1   5       61.19       60.38      9.93 o 
   5   1   5     4472.13     4521.23     75.29 o 
   6   1   5       76.58       98.79     12.38 o 
   7   1   5     4991.13     5171.72     60.91 o 
   8   1   5       33.98       59.97     13.69 o 
   9   1   5     5093.08     5023.90    121.24 o 
  10   1   5       44.90       56.31     10.32 o 
  11   1   5      179.06      209.40     18.01 o 
  12   1   5     1443.67     1411.32     29.49 o 
  13   1   5     1100.28     1083.72     29.06 o 
  14   1   5       56.07       38.96     11.07 o 
  15   1   5     2941.71     2852.25     22.18 o 
  16   1   5       36.93       50.14     12.12 o 
  17   1   5     3162.31     3096.18     37.15 o 
  18   1   5       38.13       32.28     12.74 o 
  19   1   5     1995.02     1837.41     24.69 o 
  20   1   5       80.72       73.93     11.33 o 
  21   1   5      986.00      938.49     24.37 o 
  22   1   5      121.08      127.18     11.92 o 
  23   1   5      658.41      665.67     13.92 o 
  24   1   5      298.70      330.61     12.91 o 
  25   1   5       18.27       47.77     14.66 o 
  26   1   5        0.67       -7.57     10.11 o 
  27   1   5       45.77       55.58     17.92 o 
   0   2   5     1323.64     1254.12     46.42 o 
   1   2   5      160.52      177.98      9.25 o 
   2   2   5     1726.71     1743.04     33.42 o 
   3   2   5        1.05       -2.68      9.75 o 
   4   2   5       77.11       74.90     16.17 o 
   5   2   5      161.78      190.82     11.00 o 
   6   2   5      372.06      401.07     14.82 o 
   7   2   5      122.66      157.82      8.81 o 
   8   2   5      342.90      327.42      9.55 o 
   9   2   5       13.69       39.28     15.81 o 
  10   2   5      134.94      145.94     10.77 o 
  11   2   5     1628.61     1619.00     34.90 o 
  12   2   5     3317.72     3290.40     87.55 o 
  13   2   5        2.54       -1.90     12.63 o 
  14   2   5      999.37     1001.15     35.25 o 
  15   2   5      485.98      518.64     24.53 o 
  16   2   5       63.14       26.65     11.81 o 
  17   2   5        9.24       14.33     13.96 o 
  18   2   5      172.79      152.14     12.26 o 
  19   2   5       48.23       78.96     20.42 o 
  20   2   5      140.13      147.98     13.22 o 
  21   2   5       14.78       17.86     11.46 o 
  22   2   5      301.23      293.44     14.53 o 
  23   2   5      323.60      266.54     21.54 o 
  24   2   5       16.20       -4.85     13.81 o 
  25   2   5        7.86       19.27     10.84 o 
  26   2   5      622.00      582.57     18.01 o 
  27   2   5       54.95       63.68     13.04 o 
   1   3   5     3499.51     3580.00     73.21 o 
   2   3   5      218.21      218.58      8.85 o 
   3   3   5      666.27      601.25     17.24 o 
   4   3   5      451.41      454.83     14.84 o 
   5   3   5     2113.26     2114.43     37.58 o 
   6   3   5      118.40      128.26      8.68 o 
   7   3   5     2100.28     2109.60     13.74 o 
   8   3   5      110.80      108.39     11.00 o 
   9   3   5      311.49      333.91      9.15 o 
  10   3   5      357.79      350.84     12.89 o 
  11   3   5      249.01      272.65     23.36 o 
  12   3   5        7.83        7.86     25.01 o 
  13   3   5      282.65      276.38     10.15 o 
  14   3   5       33.72       37.06     12.13 o 
  15   3   5      482.97      501.08     21.73 o 
  16   3   5       74.10       87.59     12.66 o 
  17   3   5     1599.27     1605.15     26.19 o 
  18   3   5       49.93       22.09     46.58 o 
  19   3   5     1041.15      957.75     13.99 o 
  20   3   5       33.61       21.73     15.07 o 
  21   3   5      242.27      253.34     13.22 o 
  22   3   5        2.69       17.46     15.21 o 
  23   3   5      130.30      121.93     23.00 o 
  24   3   5        3.51       60.26     29.82 o 
  25   3   5      217.72      198.28     14.20 o 
  26   3   5       45.74      117.34     44.37 o 
   0   4   5      951.71      963.16     35.49 o 
   1   4   5       10.09        6.19      8.28 o 
   2   4   5     1056.45     1061.73     28.96 o 
   3   4   5      376.41      372.10     11.92 o 
   4   4   5      298.50      302.12     20.05 o 
   5   4   5     1506.03     1486.34     12.08 o 
   6   4   5       30.51       33.87     10.39 o 
   7   4   5     1062.59     1026.78     53.65 o 
   8   4   5      726.67      791.47     26.15 o 
   9   4   5        6.98       15.24      8.91 o 
  10   4   5     1853.68     1886.26     51.34 o 
  11   4   5      101.05      104.03      9.69 o 
  12   4   5     5092.18     5206.26    114.49 o 
  13   4   5      394.21      357.29     10.63 o 
  14   4   5     3257.18     3163.85     91.89 o 
  15   4   5      364.51      364.66     29.01 o 
  16   4   5     1200.17     1147.23     29.34 o 
  17   4   5        0.02       11.06      9.14 o 
  18   4   5      903.94      875.51     19.70 o 
  19   4   5        2.15       11.42     15.19 o 
  20   4   5      310.72      285.86     13.66 o 
  21   4   5       29.61       48.04     12.59 o 
  22   4   5      312.85      355.26     14.02 o 
  23   4   5        5.33       30.64     29.13 o 
  24   4   5       18.72      122.20     49.41 o 
  25   4   5      118.33      188.08     42.85 o 
  26   4   5      368.47      320.07     50.51 o 
   1   5   5      127.15      124.68     10.77 o 
   2   5   5       17.23       17.51      8.68 o 
   3   5   5      701.45      723.29     16.10 o 
   4   5   5      295.72      265.60      9.00 o 
   5   5   5      676.26      684.40     29.35 o 
   6   5   5     1585.15     1586.78     18.79 o 
   7   5   5       38.89       35.38      8.35 o 
   8   5   5        9.80       22.87      8.22 o 
   9   5   5        8.93       21.26     21.81 o 
  10   5   5      122.90      130.04     10.09 o 
  11   5   5        0.46        6.74      8.17 o 
  12   5   5      198.59      211.20      8.83 o 
  13   5   5       63.90      103.58     10.38 o 
  14   5   5      136.14      149.09     13.83 o 
  15   5   5        0.40       37.32     17.23 o 
  16   5   5       33.87       77.90     22.50 o 
  17   5   5      191.31      228.87     16.97 o 
  18   5   5       47.94       44.66     14.84 o 
  19   5   5        5.73       -3.92      9.61 o 
  20   5   5        0.81        5.38     15.28 o 
  21   5   5        0.23       13.46     28.92 o 
  22   5   5       75.50      143.64     16.25 o 
  23   5   5       27.64       52.26     13.60 o 
  24   5   5       30.52       18.62     14.16 o 
  25   5   5       42.42       69.10     15.13 o 
   0   6   5      361.22      333.01     15.56 o 
   1   6   5       56.08        0.46     14.67 o 
   2   6   5       97.97       73.81     12.71 o 
   3   6   5      209.13      228.61     10.14 o 
   4   6   5     1826.37     1842.09     76.35 o 
   5   6   5       81.09       89.86     20.08 o 
   6   6   5      606.56      681.95     25.03 o 
   7   6   5       38.81       47.87     18.11 o 
   8   6   5      780.82      838.36     24.27 o 
   9   6   5      428.39      477.30     23.46 o 
  10   6   5     5020.78     5019.48     90.37 o 
  11   6   5        8.04       12.44     21.80 o 
  12   6   5     2764.19     2900.48    133.73 o 
  13   6   5       12.46        0.91     11.67 o 
  14   6   5     2173.82     2259.85     61.80 o 
  15   6   5      145.49      180.43     10.74 o 
  16   6   5      603.41      587.12     16.39 o 
  17   6   5       81.10       64.19     12.47 o 
  18   6   5      198.54      192.63     18.61 o 
  19   6   5        6.81       14.99     10.88 o 
  20   6   5      818.48      846.84     51.29 o 
  21   6   5       50.93       78.72     25.57 o 
  22   6   5      570.92      611.50     51.12 o 
  23   6   5       57.61       23.29     13.84 o 
  24   6   5      278.33      251.95     20.18 o 
   1   7   5      202.45      234.24     41.06 o 
   2   7   5      209.21      279.44     14.50 o 
   3   7   5      137.73      138.07     12.64 o 
   4   7   5        3.98       51.62     28.33 o 
   5   7   5       12.73       19.15     10.30 o 
   6   7   5      113.39      116.53     12.72 o 
   7   7   5     1234.14     1328.67     13.26 o 
   8   7   5       10.59       13.33     15.17 o 
   9   7   5       21.59       40.64     14.75 o 
  10   7   5      214.56      234.95     38.38 o 
  11   7   5        8.25       26.87      8.32 o 
  12   7   5      325.94      285.57     11.01 o 
  13   7   5       76.62       90.83     11.97 o 
  14   7   5       71.58       98.62     18.82 o 
  15   7   5        0.22       35.62     20.98 o 
  16   7   5       66.25       79.53     17.21 o 
  17   7   5       63.02       63.71     12.54 o 
  18   7   5        2.03       38.04     13.23 o 
  19   7   5      220.64      239.30     16.42 o 
  20   7   5       91.33      118.88     19.33 o 
  21   7   5      308.94      331.81     19.75 o 
  22   7   5      277.23      257.61     11.42 o 
   0   8   5     2375.81     2373.83     28.63 o 
   1   8   5        1.96       84.77     47.60 o 
   2   8   5      637.57      653.48     20.08 o 
   3   8   5      812.40      829.16     31.16 o 
   4   8   5     1893.48     1924.18     79.07 o 
   5   8   5       59.07       38.32     12.81 o 
   6   8   5      953.73     1022.77     53.10 o 
   7   8   5       54.65       45.03     16.19 o 
   8   8   5      300.52      352.83     30.68 o 
   9   8   5      151.33      153.44     16.64 o 
  10   8   5     1090.39     1144.13     36.42 o 
  11   8   5      202.00      170.22     21.01 o 
  12   8   5      398.70      453.92     21.16 o 
  13   8   5      233.99      261.26     13.04 o 
  14   8   5      234.35      242.79     25.88 o 
  15   8   5      230.08      232.25     19.55 o 
  16   8   5        3.71       37.81     10.99 o 
  17   8   5        0.08       11.74     13.07 o 
  18   8   5      204.88      222.96     13.64 o 
  19   8   5       18.44       29.07     25.81 o 
  20   8   5      746.05      737.98     49.38 o 
   1   9   5      263.60      295.31     11.72 o 
   2   9   5        1.37       14.25     11.62 o 
   3   9   5      112.27      118.15     11.46 o 
   4   9   5       61.45       86.66     15.84 o 
   5   9   5       28.23       34.29     10.73 o 
   6   9   5        5.02        2.52     10.91 o 
   7   9   5      669.72      665.52     24.14 o 
   8   9   5        0.05       -4.88     37.81 o 
   9   9   5      443.60      428.03     24.63 o 
  10   9   5       28.94       20.22     12.43 o 
  11   9   5      633.79      641.71    128.90 o 
  12   9   5        3.35       28.35     20.93 o 
  13   9   5      486.22      457.19     40.87 o 
  14   9   5       16.13       71.46     32.48 o 
  15   9   5      836.89      807.42     23.93 o 
  16   9   5       39.68       58.49     18.52 o 
  17   9   5      569.50      660.69     74.61 o 
  18   9   5        0.05       10.11     23.86 o 
   0  10   5      460.11      483.13     24.47 o 
   1  10   5        0.20       30.89     12.26 o 
   2  10   5      435.24      463.89     11.32 o 
   3  10   5       11.56       15.28     15.51 o 
   4  10   5      370.36      408.44     28.49 o 
   5  10   5       18.53       27.28     13.60 o 
   6  10   5      172.51      189.64     35.93 o 
   7  10   5      122.10      137.09     14.02 o 
   8  10   5      544.26      553.82     22.43 o 
   9  10   5       27.39       46.49     15.69 o 
  10  10   5      218.15      183.09     21.64 o 
  11  10   5       79.71       71.44     13.48 o 
  12  10   5       77.67       84.09     19.41 o 
  13  10   5       74.20       76.37     30.46 o 
  14  10   5       23.36        2.86     21.59 o 
  15  10   5        6.95       42.80     17.56 o 
   1  11   5      833.12      856.27     21.23 o 
   2  11   5       80.50       90.09     13.39 o 
   3  11   5      627.70      645.66     19.69 o 
   4  11   5      129.10      142.79     40.33 o 
   5  11   5       39.25       28.14     14.08 o 
   6  11   5        1.22       17.12     14.20 o 
   7  11   5      174.06      191.28     20.75 o 
   8  11   5       12.27       12.94     12.54 o 
   9  11   5      792.00      832.08     37.86 o 
  10  11   5       63.42       65.24     43.17 o 
  11  11   5      731.87      721.40     32.78 o 
   0  12   5      105.20       84.16     14.39 o 
   1  12   5       29.50        6.65     13.91 o 
   2  12   5       23.05        8.13     11.02 o 
   3  12   5        3.87       11.04     14.39 o 
   4  12   5        6.66        4.93     17.25 o 
   0   0   6     3791.49     3871.10     60.74 o 
   1   0   6       24.50       34.67      9.44 o 
   2   0   6     1323.52     1311.57     19.63 o 
   3   0   6      542.77      538.53     13.99 o 
   4   0   6     1076.58     1151.27     19.46 o 
   5   0   6        2.82       25.16     11.98 o 
   6   0   6      722.76      729.86     17.81 o 
   7   0   6      521.41      484.04     16.74 o 
   8   0   6     4693.18     4440.64     27.59 o 
   9   0   6     2043.61     1975.73     23.08 o 
  10   0   6     2829.60     2820.49    123.94 o 
  11   0   6       26.54       35.29     12.63 o 
  12   0   6      392.83      381.10     14.20 o 
  13   0   6      177.75      173.19     16.54 o 
  14   0   6      756.62      721.57     19.61 o 
  15   0   6      158.56      124.25     17.17 o 
  16   0   6      275.76      275.26     17.37 o 
  17   0   6       86.71       88.06     16.31 o 
  18   0   6      630.80      639.14     16.25 o 
  19   0   6      306.77      314.91     14.05 o 
  20   0   6      177.18      146.11     12.57 o 
  21   0   6      185.57      182.81     28.53 o 
  22   0   6     1984.73     1943.57     52.41 o 
  23   0   6       11.43       43.54     12.71 o 
  24   0   6     1101.92     1028.64     40.96 o 
  25   0   6       19.12       30.80     16.13 o 
   1   1   6        7.22       18.04      8.18 o 
   2   1   6        0.29        6.76      9.20 o 
   3   1   6       28.52       33.00      9.67 o 
   4   1   6      158.67      179.24     16.52 o 
   5   1   6        5.50       18.58     10.19 o 
   6   1   6      368.27      385.89     11.21 o 
   7   1   6     1150.49     1204.48     24.16 o 
   8   1   6       10.66       16.18      9.13 o 
   9   1   6      179.71      176.44      9.85 o 
  10   1   6      298.24      297.76     12.57 o 
  11   1   6      193.15      212.04     14.26 o 
  12   1   6      344.63      336.22     11.82 o 
  13   1   6     1062.93     1083.47     19.40 o 
  14   1   6        2.29       -6.25     16.33 o 
  15   1   6        3.07       13.28     27.68 o 
  16   1   6      103.39      112.10     10.82 o 
  17   1   6       55.36       59.82      9.97 o 
  18   1   6        0.00       47.77     22.84 o 
  19   1   6       56.50      103.03     19.26 o 
  20   1   6       15.23       29.33     10.89 o 
  21   1   6        2.05        2.52      9.85 o 
  22   1   6       90.37      119.95     20.01 o 
  23   1   6        1.08        7.43     18.24 o 
  24   1   6       35.02       46.90     10.58 o 
  25   1   6       26.17       35.14     10.42 o 
   0   2   6     6046.15     6328.30    165.79 o 
   1   2   6        3.75       17.83      7.28 o 
   2   2   6     1140.55     1166.03     19.33 o 
   3   2   6        2.36       11.49     12.78 o 
   4   2   6      545.86      528.41     10.06 o 
   5   2   6      906.49      911.28     17.09 o 
   6   2   6      233.01      234.14      9.03 o 
   7   2   6      235.88      253.07     10.75 o 
   8   2   6      935.61     1001.06     17.22 o 
   9   2   6      379.99      385.07     10.11 o 
  10   2   6      637.69      646.95     10.81 o 
  11   2   6      619.77      606.58     12.63 o 
  12   2   6     1043.98     1019.31     23.63 o 
  13   2   6      361.74      372.29     15.04 o 
  14   2   6     2163.00     2073.95     69.95 o 
  15   2   6       54.05       28.75     23.65 o 
  16   2   6      498.87      511.42     40.74 o 
  17   2   6       21.06       36.64     29.53 o 
  18   2   6      861.74      851.79     40.83 o 
  19   2   6       54.26      104.54     15.44 o 
  20   2   6      397.11      417.62     14.53 o 
  21   2   6      110.56       91.13     11.35 o 
  22   2   6     1049.93     1019.26     48.48 o 
  23   2   6      121.30      121.46     20.47 o 
  24   2   6      231.99      197.38     16.66 o 
  25   2   6       19.28       14.79     12.50 o 
   1   3   6      453.02      482.40     18.05 o 
   2   3   6      317.43      326.61     13.00 o 
   3   3   6      959.68     1009.01     42.71 o 
   4   3   6      113.75      112.93      8.52 o 
   5   3   6      260.55      266.77     11.80 o 
   6   3   6      145.89      151.88      8.85 o 
   7   3   6      842.97      852.45     30.77 o 
   8   3   6      200.45      200.94     21.00 o 
   9   3   6       53.21       58.06      9.18 o 
  10   3   6       36.92       51.01      8.52 o 
  11   3   6      504.67      555.35     17.38 o 
  12   3   6       37.51       22.09      9.38 o 
  13   3   6     3525.31     3434.41     80.11 o 
  14   3   6       32.22       44.10     12.10 o 
  15   3   6      336.99      347.44     20.56 o 
  16   3   6       71.50       79.66     14.67 o 
  17   3   6      816.70      796.00     41.89 o 
  18   3   6       91.52      118.18     32.73 o 
  19   3   6      472.01      449.43     34.42 o 
  20   3   6        3.71      -25.20     37.32 o 
  21   3   6      151.33      206.49     13.28 o 
  22   3   6        0.00       -5.97     15.59 o 
  23   3   6        8.26       12.18     13.64 o 
  24   3   6       50.89       70.32     13.83 o 
   0   4   6     2353.93     2398.12     42.77 o 
   1   4   6       21.11       36.26      9.54 o 
   2   4   6      136.64      152.85      9.81 o 
   3   4   6       35.71       47.57      8.08 o 
   4   4   6       41.63       60.34     10.31 o 
   5   4   6       52.20       53.91     10.48 o 
   6   4   6       32.16       35.89      9.18 o 
   7   4   6      149.75      181.10     14.63 o 
   8   4   6      186.05      224.96     10.52 o 
   9   4   6      712.74      700.04     54.68 o 
  10   4   6      463.38      458.76      9.63 o 
  11   4   6       81.71       76.79     12.56 o 
  12   4   6     1060.42     1038.11     32.46 o 
  13   4   6        0.13        9.26     10.80 o 
  14   4   6      750.09      748.84     20.62 o 
  15   4   6        1.20       19.50     23.38 o 
  16   4   6       62.02       68.62     11.95 o 
  17   4   6      377.67      357.02     14.20 o 
  18   4   6      124.69      115.19     11.28 o 
  19   4   6       10.45       36.10     12.75 o 
  20   4   6       49.37       76.02     16.17 o 
  21   4   6       46.21       74.93     18.34 o 
  22   4   6      257.42      293.05     14.00 o 
  23   4   6       37.19       34.90     13.85 o 
  24   4   6       77.90      112.74     23.44 o 
   1   5   6      443.36      433.32     16.85 o 
   2   5   6      623.34      637.43     24.86 o 
   3   5   6     1785.08     1833.84     53.70 o 
   4   5   6      703.87      736.79     11.76 o 
   5   5   6     2700.50     2663.08    121.25 o 
   6   5   6      852.64      873.15     45.44 o 
   7   5   6      411.78      437.71     17.33 o 
   8   5   6      817.68      831.00     31.46 o 
   9   5   6     1155.04     1157.18     37.66 o 
  10   5   6       60.93       67.30      8.77 o 
  11   5   6      934.75      976.35     43.11 o 
  12   5   6       20.67       24.55      8.79 o 
  13   5   6      888.51      882.51     29.92 o 
  14   5   6       19.15       -4.08      9.47 o 
  15   5   6      709.56      736.47     46.37 o 
  16   5   6       54.72       48.19      9.78 o 
  17   5   6      480.94      461.56     31.79 o 
  18   5   6      150.00      183.05      8.62 o 
  19   5   6      372.00      343.36     40.38 o 
  20   5   6        5.17       28.89     13.17 o 
  21   5   6      514.34      550.13     31.29 o 
  22   5   6       12.75       34.59     12.07 o 
   0   6   6      392.68      365.13     14.16 o 
   1   6   6       25.64       26.33      9.93 o 
   2   6   6      215.83      219.85     10.23 o 
   3   6   6       15.58       19.20      9.48 o 
   4   6   6      105.75      102.37      9.60 o 
   5   6   6      141.07      123.77      9.71 o 
   6   6   6      534.41      529.54     22.96 o 
   7   6   6       12.97       22.09      9.47 o 
   8   6   6      117.02      151.68     12.62 o 
   9   6   6      569.17      532.45     17.68 o 
  10   6   6      142.39      154.20     15.43 o 
  11   6   6       72.30       90.26     21.18 o 
  12   6   6        1.56       -0.18     11.63 o 
  13   6   6        1.33       24.53      9.32 o 
  14   6   6       46.27       84.27     11.16 o 
  15   6   6       13.80       34.91     21.60 o 
  16   6   6        1.96       -8.57     15.82 o 
  17   6   6       42.38       70.88     16.26 o 
  18   6   6       27.25       18.58     10.32 o 
  19   6   6        5.37       24.79     10.35 o 
  20   6   6      214.52      210.15     15.86 o 
  21   6   6        2.20        7.98     24.37 o 
   1   7   6      147.28      169.44     15.38 o 
   2   7   6      108.09      163.93     27.78 o 
   3   7   6      262.10      288.31     17.11 o 
   4   7   6      121.04      105.80     11.46 o 
   5   7   6     3184.39     3138.21     91.51 o 
   6   7   6      554.07      581.41     38.77 o 
   7   7   6      708.03      737.97     27.45 o 
   8   7   6      180.37      184.27      9.13 o 
   9   7   6     2157.28     2097.20     63.58 o 
  10   7   6      118.23      132.78     11.34 o 
  11   7   6      796.07      771.46     33.51 o 
  12   7   6       34.45       38.83     10.96 o 
  13   7   6      232.17      247.95     23.86 o 
  14   7   6       12.55       35.84      9.70 o 
  15   7   6      487.87      431.09     26.19 o 
  16   7   6       33.40       29.43     11.62 o 
  17   7   6      341.02      308.00     15.01 o 
  18   7   6        7.71       35.75     10.35 o 
  19   7   6      723.30      689.91     60.27 o 
  20   7   6        0.40       24.94     21.67 o 
   0   8   6       62.16       54.91     20.73 o 
   1   8   6       73.78       85.71     10.87 o 
   2   8   6        1.23        3.08     14.16 o 
   3   8   6       26.13       30.96      8.72 o 
   4   8   6       38.02       60.04     12.21 o 
   5   8   6       10.74       16.52     24.66 o 
   6   8   6     1042.44     1040.07     63.64 o 
   7   8   6      237.02      246.77     37.66 o 
   8   8   6     1027.06     1063.49     39.91 o 
   9   8   6       43.17       60.19     25.34 o 
  10   8   6      179.13      186.54     18.40 o 
  11   8   6       27.36       35.74     19.28 o 
  12   8   6       75.80       74.79     10.09 o 
  13   8   6       37.30       51.97     13.23 o 
  14   8   6       98.23      131.06     22.77 o 
  15   8   6       36.11       39.06     10.89 o 
  16   8   6      267.24      318.39     30.24 o 
  17   8   6       18.92       12.04     14.86 o 
   1   9   6       47.08       39.57     10.32 o 
   2   9   6      286.44      245.27     12.61 o 
   3   9   6      198.92      257.49     23.39 o 
   4   9   6       44.97       41.52     11.21 o 
   5   9   6     1325.04     1306.48     16.22 o 
   6   9   6      110.07      131.34     15.81 o 
   7   9   6      457.02      489.89     13.83 o 
   8   9   6      128.29      178.72     52.43 o 
   9   9   6      297.71      290.15     16.46 o 
  10   9   6        0.71       39.65     16.30 o 
  11   9   6       65.96       60.75     23.25 o 
  12   9   6       92.64       81.59     13.59 o 
  13   9   6      387.24      357.56     14.34 o 
  14   9   6       68.08       87.26     14.65 o 
  15   9   6      121.49      122.33     20.65 o 
   0  10   6      971.88      929.59     17.07 o 
   1  10   6      111.00      144.21     27.21 o 
   2  10   6     1127.82     1168.54     65.34 o 
   3  10   6        0.06       28.77     11.23 o 
   4  10   6      453.25      441.51     17.85 o 
   5  10   6        4.14       33.89     18.00 o 
   6  10   6      160.98      141.38     34.79 o 
   7  10   6        2.56       -1.30     28.22 o 
   8  10   6      143.59      130.50     14.00 o 
   9  10   6       44.90       80.70     31.07 o 
  10  10   6      236.48      250.17     17.31 o 
  11  10   6      407.10      436.40     35.55 o 
   1  11   6       45.78       30.68     12.71 o 
   2  11   6        3.89        9.02     11.98 o 
   3  11   6      252.41      248.81     11.66 o 
   4  11   6       25.38       46.66     12.19 o 
   1   1   7      744.62      698.96     11.36 o 
   2   1   7        1.21        6.19      9.22 o 
   3   1   7     1466.47     1506.19     23.11 o 
   4   1   7       29.44       30.06     10.87 o 
   5   1   7     1438.85     1459.90     36.92 o 
   6   1   7      704.69      721.46     12.44 o 
   7   1   7     4729.63     4865.79     72.70 o 
   8   1   7     1070.10     1031.15     34.18 o 
   9   1   7     2200.70     2152.80     17.07 o 
  10   1   7       17.28        3.28     15.52 o 
  11   1   7       49.10       73.29     18.37 o 
  12   1   7       32.51       32.76     12.21 o 
  13   1   7      100.45      125.79     15.98 o 
  14   1   7       37.43       57.55     12.99 o 
  15   1   7       82.25       79.93     11.59 o 
  16   1   7        2.86       13.92     11.32 o 
  17   1   7      668.10      682.94     31.42 o 
  18   1   7       16.52       10.66     17.76 o 
  19   1   7       61.69       75.17     11.98 o 
  20   1   7        5.36       21.34     16.45 o 
  21   1   7       73.94      110.83     16.85 o 
  22   1   7      137.97      154.95     14.66 o 
   0   2   7     1065.87     1120.33     22.94 o 
   1   2   7       81.99       94.61     10.08 o 
   2   2   7      682.10      716.36     22.60 o 
   3   2   7      176.84      173.15      9.66 o 
   4   2   7       67.16       81.21      9.52 o 
   5   2   7      422.35      415.22     23.15 o 
   6   2   7      297.19      295.59     11.36 o 
   7   2   7      216.23      233.80     10.99 o 
   8   2   7      565.70      579.84     11.52 o 
   9   2   7       34.13       58.43     10.55 o 
  10   2   7       36.53       29.68     10.53 o 
  11   2   7        0.71        7.12     10.44 o 
  12   2   7      413.69      419.24     30.79 o 
  13   2   7       39.57       51.04     10.62 o 
  14   2   7      120.46      131.72     13.29 o 
  15   2   7       87.57       64.42      9.77 o 
  16   2   7       13.89       10.14     12.70 o 
  17   2   7       32.13       43.36     12.86 o 
  18   2   7      215.33      213.76     11.94 o 
  19   2   7      143.80      155.58     14.32 o 
  20   2   7       89.52      128.20     23.97 o 
  21   2   7        0.38       19.44     11.80 o 
  22   2   7       22.47       35.02     12.24 o 
   1   3   7      219.20      227.10      8.63 o 
   2   3   7        6.29        7.17      7.99 o 
   3   3   7      195.09      198.56     11.24 o 
   4   3   7       85.80       92.13      9.48 o 
   5   3   7     1894.39     1833.68     43.24 o 
   6   3   7       19.84       22.27      9.42 o 
   7   3   7      947.74      953.60     20.45 o 
   8   3   7      112.70      111.00      9.53 o 
   9   3   7      216.24      215.98     10.16 o 
  10   3   7       78.18       80.71     10.07 o 
  11   3   7      167.43      155.66     10.97 o 
  12   3   7      238.55      226.17     14.64 o 
  13   3   7      597.15      582.66     21.60 o 
  14   3   7      397.44      352.95     13.57 o 
  15   3   7      783.42      806.25     44.82 o 
  16   3   7        5.22       24.18     11.06 o 
  17   3   7      210.48      208.42     18.31 o 
  18   3   7        0.36       28.70     13.37 o 
  19   3   7      232.58      198.63     13.71 o 
  20   3   7       14.84       23.57     12.17 o 
  21   3   7      172.62      140.33     11.46 o 
   0   4   7     3007.30     3081.64    280.39 o 
   1   4   7      103.19      100.44     12.07 o 
   2   4   7     3465.21     3641.55     70.96 o 
   3   4   7       39.72       44.72      9.46 o 
   4   4   7     2630.13     2629.46     55.71 o 
   5   4   7       85.26       96.94     15.76 o 
   6   4   7      214.21      208.97      9.08 o 
   7   4   7        0.27        4.77      8.42 o 
   8   4   7       68.93       94.32     10.59 o 
   9   4   7       30.88       32.94      9.67 o 
  10   4   7        3.51        5.04     11.87 o 
  11   4   7       88.50      120.66     13.41 o 
  12   4   7      614.03      602.15     20.71 o 
  13   4   7        6.49      -10.61     13.08 o 
  14   4   7      612.02      623.10     19.04 o 
  15   4   7      368.56      366.14     25.03 o 
  16   4   7       65.39       62.71     11.41 o 
  17   4   7       35.55       54.32     13.25 o 
  18   4   7      284.89      224.74     13.74 o 
  19   4   7       70.99       76.89     19.28 o 
  20   4   7      680.02      678.07     27.92 o 
  21   4   7       67.32       63.64     11.27 o 
   1   5   7       89.00      104.51     11.88 o 
   2   5   7        2.19       -9.31     10.46 o 
   3   5   7      172.34      185.25     32.45 o 
   4   5   7      153.64      176.82     13.55 o 
   5   5   7      363.87      350.44      9.62 o 
   6   5   7      288.06      302.04     17.50 o 
   7   5   7      263.57      253.31      9.49 o 
   8   5   7       38.37       52.10      9.57 o 
   9   5   7      817.30      829.35     10.74 o 
  10   5   7      197.10      222.56     13.01 o 
  11   5   7      243.57      244.45      8.99 o 
  12   5   7       13.22        4.33     10.54 o 
  13   5   7       34.00       47.79      8.91 o 
  14   5   7      224.93      226.70     13.64 o 
  15   5   7      148.62      173.20      9.45 o 
  16   5   7       88.99      124.68     16.73 o 
  17   5   7       64.90       90.71     21.12 o 
  18   5   7       39.79       45.52     11.69 o 
  19   5   7       24.99       26.37     14.97 o 
   0   6   7     2185.42     2246.13    162.46 o 
   1   6   7       42.43       44.25     10.26 o 
   2   6   7     1582.04     1691.93     78.24 o 
   3   6   7       22.41       11.76     13.85 o 
   4   6   7     1513.43     1525.29     75.12 o 
   5   6   7       28.06        3.07     11.07 o 
   6   6   7      459.74      499.60     23.15 o 
   7   6   7        9.95        9.02      9.63 o 
   8   6   7      294.02      318.91     13.08 o 
   9   6   7       10.51        5.35      8.83 o 
  10   6   7     1007.08      912.64     48.42 o 
  11   6   7      247.36      238.35     14.44 o 
  12   6   7      326.17      319.89     15.32 o 
  13   6   7       83.26       65.49     13.52 o 
  14   6   7       99.42      132.11     21.00 o 
  15   6   7       50.28       77.55     17.17 o 
  16   6   7      138.89      151.25     10.64 o 
  17   6   7        0.79       19.58     12.19 o 
  18   6   7      161.10      137.04     17.38 o 
   1   7   7      252.80      307.73     28.54 o 
   2   7   7       60.51       72.91     12.53 o 
   3   7   7       19.87       21.25     11.46 o 
   4   7   7        0.00       -7.80     11.24 o 
   5   7   7       43.94       59.67     12.68 o 
   6   7   7       54.86       56.13     11.03 o 
   7   7   7      460.34      471.08     32.82 o 
   8   7   7       73.10       75.36      9.05 o 
   9   7   7      150.09      161.78     24.06 o 
  10   7   7      355.63      342.66     15.49 o 
  11   7   7       40.47       50.80     10.11 o 
  12   7   7        0.11       12.46     19.20 o 
  13   7   7       24.80       37.42     10.43 o 
  14   7   7       29.91       66.21     10.37 o 
  15   7   7       19.59       16.22     15.65 o 
  16   7   7       35.42       64.66     16.04 o 
   0   8   7     1594.58     1501.25    107.75 o 
   1   8   7      441.03      422.33     17.38 o 
   2   8   7      681.83      695.95     30.36 o 
   3   8   7       21.22       38.60     15.02 o 
   4   8   7      370.85      381.44     28.54 o 
   5   8   7       11.76       12.25     11.80 o 
   6   8   7      109.77      129.62     17.67 o 
   7   8   7        1.92       13.28     11.33 o 
   8   8   7       40.51       48.08     13.40 o 
   9   8   7        5.05       10.45     15.46 o 
  10   8   7      355.76      343.93     24.77 o 
  11   8   7      162.95      166.06     18.60 o 
  12   8   7      573.93      570.84     39.48 o 
  13   8   7      332.22      299.22     29.39 o 
   1   9   7     1306.60     1212.79     35.34 o 
   2   9   7       67.83       79.64     12.34 o 
   3   9   7       78.30      114.24     19.36 o 
   4   9   7      109.88      116.61     21.53 o 
   5   9   7      305.08      300.72     44.78 o 
   6   9   7        1.06       14.14     19.81 o 
   7   9   7      224.37      191.30     30.69 o 
   8   9   7       11.16       27.71     13.88 o 
   9   9   7      521.89      480.02     24.94 o 
  10   9   7       71.08       68.55     14.35 o 
   0  10   7       17.85       43.48     30.68 o 
   1  10   7      118.61       96.14     21.18 o 
   0   0   8      927.44      886.36     26.27 o 
   1   0   8      252.64      228.50     22.46 o 
   2   0   8     2260.38     2329.43     32.03 o 
   3   0   8       55.16       50.66     21.13 o 
   4   0   8       35.67       58.23     20.95 o 
   5   0   8     1525.19     1453.81     23.04 o 
   6   0   8      157.49      171.21     21.91 o 
   7   0   8       92.85      110.50     21.93 o 
   8   0   8     2116.44     1969.02     25.72 o 
   9   0   8      123.75      106.74     21.89 o 
  10   0   8      511.51      543.07     23.70 o 
  11   0   8        6.10       25.67     22.00 o 
  12   0   8     1555.17     1538.20     28.11 o 
  13   0   8       47.82       57.50     22.21 o 
  14   0   8      462.17      418.34     24.53 o 
  15   0   8        0.11       -9.75     22.51 o 
  16   0   8      816.20      714.66     21.41 o 
  17   0   8        1.86       20.12     23.43 o 
  18   0   8      429.66      328.01     19.48 o 
  19   0   8       31.46      -24.53     24.53 o 
   1   1   8       21.50        8.51     12.94 o 
   2   1   8        8.22       10.57     12.57 o 
   3   1   8       13.78       15.51     10.59 o 
   4   1   8        7.10       18.99     13.07 o 
   5   1   8       99.89       88.65     10.50 o 
   6   1   8       11.01       -0.82     13.22 o 
   7   1   8      457.70      470.18     13.87 o 
   8   1   8       92.50      101.07     10.99 o 
   9   1   8      316.02      330.55     13.54 o 
  10   1   8        5.92        2.67     12.46 o 
  11   1   8       15.08       35.20     15.79 o 
  12   1   8        0.04       20.52     13.93 o 
  13   1   8       15.08       19.66     14.20 o 
  14   1   8       26.48       13.40     13.78 o 
  15   1   8       41.22       46.71     12.26 o 
  16   1   8       16.75        2.71     12.26 o 
  17   1   8        5.24        3.89     12.98 o 
  18   1   8       25.94       31.55     15.56 o 
  19   1   8       35.34       70.22     16.40 o 
   0   2   8     2413.13     2380.13     24.01 o 
   1   2   8        0.12       -5.20     10.13 o 
   2   2   8     2599.89     2646.22     60.30 o 
   3   2   8       15.34       28.09     14.96 o 
   4   2   8      226.69      259.05     11.79 o 
   5   2   8      124.72      115.08      9.82 o 
   6   2   8       92.61       96.94     13.18 o 
   7   2   8        7.43       11.88     15.19 o 
   8   2   8       25.96       34.06      9.17 o 
   9   2   8        0.10        2.43     12.56 o 
  10   2   8       54.42       67.19     11.40 o 
  11   2   8        4.08        8.10     13.45 o 
  12   2   8      667.31      661.25     18.10 o 
  13   2   8       27.54       50.97     13.59 o 
  14   2   8      633.96      582.25     46.89 o 
  15   2   8        5.93        4.94     13.98 o 
  16   2   8      691.73      666.56     18.21 o 
  17   2   8       14.72       36.46     11.75 o 
  18   2   8      183.68      199.56     35.39 o 
   1   3   8      145.22      146.04     13.31 o 
   2   3   8        0.04       -5.05     12.72 o 
   3   3   8      591.64      613.21     16.06 o 
   4   3   8       40.71       50.34     10.74 o 
   5   3   8      857.43      882.05     26.94 o 
   6   3   8       30.19       23.29     19.63 o 
   7   3   8      445.68      461.26     19.87 o 
   8   3   8       57.96       65.66      9.93 o 
   9   3   8      133.70      141.80     11.39 o 
  10   3   8      293.75      295.07     18.75 o 
  11   3   8      168.53      168.17     19.00 o 
  12   3   8      119.10      126.49     13.18 o 
  13   3   8      297.42      291.14     29.46 o 
  14   3   8       15.34       31.49     14.16 o 
  15   3   8      124.79      127.86     14.31 o 
  16   3   8      335.51      280.74     14.60 o 
  17   3   8       83.84       89.06     11.04 o 
  18   3   8        7.46       24.98     18.34 o 
   0   4   8     1468.00     1427.41     32.60 o 
   1   4   8       42.77       42.36     12.19 o 
   2   4   8      332.01      336.94     12.05 o 
   3   4   8      151.84      136.47     22.03 o 
   4   4   8      170.97      174.00     10.19 o 
   5   4   8      229.26      238.55     22.97 o 
   6   4   8      230.25      246.47     14.90 o 
   7   4   8        1.64        4.40     18.07 o 
   8   4   8        3.61       -6.27     10.98 o 
   9   4   8       53.75       51.83     11.29 o 
  10   4   8      422.25      428.33     33.60 o 
  11   4   8       12.40       24.11      9.26 o 
  12   4   8        6.16       20.86     11.40 o 
  13   4   8        0.34        9.65      9.45 o 
  14   4   8       47.63       45.63     15.70 o 
  15   4   8       67.39       66.40     11.83 o 
  16   4   8       78.42       66.04     14.17 o 
  17   4   8       37.35       40.48     14.34 o 
   1   5   8        6.77        8.61     12.50 o 
   2   5   8        6.67       23.69     10.90 o 
   3   5   8      462.07      443.53     21.76 o 
   4   5   8      195.02      188.18     12.17 o 
   5   5   8     1177.00     1194.11     40.07 o 
   6   5   8       98.31      110.85      9.49 o 
   7   5   8      984.26     1001.13     28.47 o 
   8   5   8       11.05        4.80     10.14 o 
   9   5   8      583.36      594.24     25.45 o 
  10   5   8      380.92      340.52     25.26 o 
  11   5   8     1115.14     1140.84     41.02 o 
  12   5   8      141.33      131.55      9.28 o 
  13   5   8      692.01      658.41     25.06 o 
  14   5   8      177.28      176.62     15.20 o 
  15   5   8      392.86      375.76     10.36 o 
   0   6   8        0.84       33.03     23.30 o 
   1   6   8        0.36       -1.86     13.47 o 
   2   6   8       15.06       33.28     13.77 o 
   3   6   8      237.30      250.99     23.21 o 
   4   6   8       33.12       40.62     11.37 o 
   5   6   8      147.03      135.28     11.70 o 
   6   6   8        2.93       25.03     16.96 o 
   7   6   8        5.59       13.79     11.49 o 
   8   6   8        0.25       10.32     18.96 o 
   9   6   8       17.10       34.40     10.50 o 
  10   6   8      278.12      273.08     17.02 o 
  11   6   8        1.37       23.99      9.45 o 
  12   6   8        0.07        1.09      9.72 o 
  13   6   8       54.96       68.47     28.72 o 
   1   7   8      108.64      114.10     11.27 o 
   2   7   8      151.46      133.56     17.13 o 
   3   7   8      367.53      346.45     22.45 o 
   4   7   8       18.82       56.71     26.68 o 
   5   7   8      608.06      625.30     34.85 o 
   6   7   8       57.69       41.07     10.73 o 
   7   7   8     1195.83     1203.69     79.07 o 
   8   7   8        0.00        5.71     11.94 o 
   9   7   8      738.28      701.34     39.02 o 
  10   7   8        0.01        9.39     11.17 o 
   0   8   8      921.86      896.88     67.25 o 
   1   8   8        6.27       32.12     21.01 o 
   2   8   8        4.57       38.35     15.52 o 
   3   8   8       12.02        6.56     16.36 o 
   4   8   8       50.31       48.21     12.32 o 
   5   8   8      171.04      184.42     15.35 o 
   6   8   8      245.29      185.89     23.59 o 
   1   1   9      174.14      184.72     28.57 o 
   2   1   9      231.12      263.19     18.61 o 
   3   1   9      334.86      344.10     14.44 o 
   4   1   9      609.82      596.28     18.68 o 
   5   1   9      129.53      144.36     13.70 o 
   6   1   9       73.89       63.19     14.39 o 
   7   1   9     1551.84     1554.61     44.92 o 
   8   1   9       56.96       83.46     22.01 o 
   9   1   9      320.05      327.16     15.36 o 
  10   1   9      452.26      417.98     29.43 o 
  11   1   9      449.43      380.37     24.99 o 
  12   1   9       14.04       -0.16     28.27 o 
  13   1   9      562.94      511.71     27.71 o 
  14   1   9        0.71       -0.42     17.41 o 
   0   2   9      126.14      142.28     18.71 o 
   1   2   9        4.51        3.40     11.68 o 
   2   2   9       14.28       22.47     13.90 o 
   3   2   9       42.25       43.72     12.09 o 
   4   2   9      110.09      121.81     11.81 o 
   5   2   9        0.78        8.79     14.03 o 
   6   2   9      134.71      135.73     13.72 o 
   7   2   9       46.41       80.03     14.22 o 
   8   2   9      323.77      314.49     13.02 o 
   9   2   9        8.93       15.29     13.59 o 
  10   2   9      320.91      309.01     14.77 o 
  11   2   9        3.05       16.32     21.09 o 
  12   2   9      237.28      251.76     12.95 o 
  13   2   9        0.47       22.91     12.78 o 
   1   3   9      130.06      151.84     16.94 o 
   2   3   9      244.74      225.64     12.87 o 
   3   3   9      211.70      212.03     14.87 o 
   4   3   9       28.93       22.00     13.97 o 
   5   3   9      334.49      348.12     22.74 o 
   6   3   9       17.62        8.90     12.64 o 
   7   3   9      334.67      333.71     12.48 o 
   8   3   9       29.92       45.11     15.11 o 
   9   3   9      131.09      145.20     17.92 o 
  10   3   9        0.13       16.97     13.93 o 
  11   3   9      174.52      160.59     13.29 o 
  12   3   9       18.85       42.36     23.26 o 
   0   4   9      117.24      118.26     14.49 o 
   1   4   9       32.07       33.83     13.27 o 
   2   4   9      302.23      293.88     15.15 o 
   3   4   9       86.56       87.22     12.10 o 
   4   4   9      274.03      282.40     14.42 o 
   5   4   9      171.60      190.45     12.38 o 
   6   4   9      272.19      265.56     11.57 o 
   7   4   9      436.57      389.69     17.43 o 
   8   4   9      127.17      158.73     14.51 o 
   9   4   9        6.61       11.12      9.92 o 
  10   4   9      305.17      273.45     16.42 o 
   1   5   9       30.70       30.73     12.56 o 
   2   5   9       76.86       69.74     12.49 o 
   3   5   9        3.93       13.85     14.52 o 
   4   5   9       37.75       40.11     14.13 o 
   5   5   9      428.09      408.93     28.21 o 
   6   5   9      122.57      121.77     14.65 o 
   7   5   9      366.47      327.64     14.03 o 
   8   5   9       56.66       34.29     12.55 o 
   0   6   9      198.17      300.34     25.49 o 
   1   6   9       62.78       78.26     13.24 o 
   2   6   9      271.43      247.97     13.83 o 
   3   6   9       60.10       78.43     17.48 o 
                                                 
